# Supplementary material for: catena-Poly[[dichloridozinc(II)]-μ-1,4-bis­(pyridin-2-ylmeth­oxy)benzene-κ2 N:N′]
Source: Acta Crystallogr Sect E Struct Rep Online. 2011 Sep 14;67(Pt 10):m1373. doi: 10.1107/S1600536811035963 (PMC3201249; doi:10.1107/S1600536811035963)
Supplement: Supplementary file 1 [file e-67-m1373-sup1.cif]

##############################################################################
#                                                                            #
# This CIF contains the data in a paper accepted for publication in          #
# Acta Crystallographica Section E. It conforms to the requirements of       #
# Notes for Authors for Acta Crystallographica Section E, and has been       #
# peer reviewed under the auspices of the IUCr Commission on Journals.       #
#                                                                            #
# Full details of the Crystallographic Information File format               #
# are given in the paper "The Crystallographic Information File (CIF):       #
# a New Standard Archive File for Crystallography" by S. R. Hall, F. H.      #
# Allen and I. D. Brown [Acta Cryst. (1991), A47, 655-685].                  #
#                                                                            #
# The current version of the core CIF dictionary is obtainable from          #
# ftp://ftp.iucr.org/pub/cif_core.dic.                                       #
#                                                                            #
# Software is freely available for graphical display of the structure(s)     #
# in this CIF. For information consult the CIF software page                 #
# http://www.iucr.org/resources/cif/software.                                #
#                                                                            #
# This file may be used for bona fide research purposes within the           #
# scientific community so long as proper attribution is given to the journal # 
# article from which it was obtained.                                        #
#                                                                            #
##############################################################################
data_I
_audit_creation_method     SHELXL-97
_chemical_name_systematic
;
<i>catena</i>-Poly[[dichloridozinc(II)]-\m-
1,4-bis(pyridin-2-ylmethoxy)benzene-\k^2^<i>N</i>:<i>N</i>']
;
_chemical_name_common     ?
_chemical_formula_moiety     'C18 H16 Cl2 N2 O2 Zn'
_chemical_formula_sum     'C18 H16 Cl2 N2 O2 Zn'
_chemical_formula_iupac     '[Zn Cl2 (C18 H16 N2 O2)]'
_chemical_formula_weight     428.62
_chemical_melting_point     ?
_symmetry_cell_setting     triclinic
_symmetry_space_group_name_H-M     'P -1'
_symmetry_space_group_name_Hall     '-P 1'
loop_
    _symmetry_equiv_pos_as_xyz
    'x, y, z'
    '-x, -y, -z'
_cell_length_a     8.8797(18)
_cell_length_b     10.458(2)
_cell_length_c     10.561(2)
_cell_angle_alpha     87.55(3)
_cell_angle_beta     73.50(3)
_cell_angle_gamma     72.31(3)
_cell_volume     894.9(3)
_cell_formula_units_Z     2
_cell_measurement_reflns_used     6941
_cell_measurement_theta_min     3.64
_cell_measurement_theta_max     27.52
_cell_measurement_temperature     293(2)
_exptl_crystal_description     block
_exptl_crystal_colour     colorless
_exptl_crystal_size_max     0.21
_exptl_crystal_size_mid     0.19
_exptl_crystal_size_min     0.17
_exptl_crystal_density_diffrn     1.591
_exptl_crystal_density_meas     ?
_exptl_crystal_density_method     'not measured'
_exptl_crystal_F_000     436
_exptl_absorpt_coefficient_mu     1.685
_exptl_absorpt_correction_type     multi-scan
_exptl_absorpt_process_details     '(ABSCOR; Higashi, 1995)'
_exptl_absorpt_correction_T_min     0.7187
_exptl_absorpt_correction_T_max     0.7604
_exptl_special_details     ?
_diffrn_ambient_temperature     293(2)
_diffrn_radiation_type     MoK\a
_diffrn_radiation_wavelength     0.71073
_diffrn_radiation_source     'fine-focus sealed tube'
_diffrn_radiation_monochromator     graphite
_diffrn_measurement_device_type     'Rigaku R-AXIS RAPID'
_diffrn_measurement_method     '\w scan'
_diffrn_detector_area_resol_mean     ?
_diffrn_reflns_number     8755
_diffrn_reflns_av_R_equivalents     0.0283
_diffrn_reflns_av_sigmaI/netI     0.0383
_diffrn_reflns_theta_min     3.64
_diffrn_reflns_theta_max     27.48
_diffrn_reflns_theta_full     27.48
_diffrn_measured_fraction_theta_max     0.981
_diffrn_measured_fraction_theta_full     0.981
_diffrn_reflns_limit_h_min     -10
_diffrn_reflns_limit_h_max     11
_diffrn_reflns_limit_k_min     -13
_diffrn_reflns_limit_k_max     13
_diffrn_reflns_limit_l_min     -13
_diffrn_reflns_limit_l_max     13
_diffrn_standards_number     0
_diffrn_standards_interval_count     0
_diffrn_standards_interval_time     0
_diffrn_standards_decay_%     0
_refine_special_details
;
 Refinement of F^2^ against ALL reflections.  The weighted R-factor wR and
 goodness of fit S are based on F^2^, conventional R-factors R are based
 on F, with F set to zero for negative F^2^. The threshold expression of
 F^2^ > 2sigma(F^2^) is used only for calculating R-factors(gt) etc. and is
 not relevant to the choice of reflections for refinement.  R-factors based
 on F^2^ are statistically about twice as large as those based on F, and R-
 factors based on ALL data will be even larger.
;
_reflns_number_total     4028
_reflns_number_gt     3222
_reflns_threshold_expression     >2sigma(I)
_refine_ls_structure_factor_coef     Fsqd
_refine_ls_matrix_type     full
_refine_ls_R_factor_all     0.0452
_refine_ls_R_factor_gt     0.0317
_refine_ls_wR_factor_gt     0.0687
_refine_ls_wR_factor_ref     0.0734
_refine_ls_goodness_of_fit_ref     1.047
_refine_ls_restrained_S_all     1.047
_refine_ls_number_reflns     4028
_refine_ls_number_parameters     226
_refine_ls_number_restraints     0
_refine_ls_hydrogen_treatment     constr
_refine_ls_weighting_scheme     calc
_refine_ls_weighting_details
         'calc w=1/[\s^2^(Fo^2^)+(0.0311P)^2^+0.1894P] where P=(Fo^2^+2Fc^2^)/3'
_atom_sites_solution_hydrogens     geom
_atom_sites_solution_primary     direct
_atom_sites_solution_secondary     difmap
_refine_ls_shift/su_max     0.001
_refine_ls_shift/su_mean     0.000
_refine_diff_density_max     0.322
_refine_diff_density_min     -0.291
_refine_ls_extinction_method     none
_refine_ls_extinction_coef     ?
loop_
    _atom_type_symbol
    _atom_type_description
    _atom_type_scat_dispersion_real
    _atom_type_scat_dispersion_imag
    _atom_type_scat_source
    'C' 'C' 0.0033 0.0016
                         'International Tables Vol C Tables 4.2.6.8 and 6.1.1.4'
    'H' 'H' 0.0000 0.0000
                         'International Tables Vol C Tables 4.2.6.8 and 6.1.1.4'
    'Cl' 'Cl' 0.1484 0.1585
                         'International Tables Vol C Tables 4.2.6.8 and 6.1.1.4'
    'N' 'N' 0.0061 0.0033
                         'International Tables Vol C Tables 4.2.6.8 and 6.1.1.4'
    'O' 'O' 0.0106 0.0060
                         'International Tables Vol C Tables 4.2.6.8 and 6.1.1.4'
    'Zn' 'Zn' 0.2839 1.4301
                         'International Tables Vol C Tables 4.2.6.8 and 6.1.1.4'
_computing_data_collection     'RAPID-AUTO (Rigaku, 1998)'
_computing_cell_refinement     'RAPID-AUTO (Rigaku, 1998)'
_computing_data_reduction     'CrystalClear (Rigaku/MSC, 2002)'
_computing_structure_solution     'SHELXS97 (Sheldrick, 2008)'
_computing_structure_refinement     'SHELXL97 (Sheldrick, 2008)'
_computing_molecular_graphics     'SHELXTL (Sheldrick, 2008)'
_computing_publication_material     'SHELXL97 (Sheldrick, 2008)'
loop_
    _atom_site_type_symbol
    _atom_site_label
    _atom_site_fract_x
    _atom_site_fract_y
    _atom_site_fract_z
    _atom_site_U_iso_or_equiv
    _atom_site_adp_type
    _atom_site_calc_flag
    _atom_site_refinement_flags
    _atom_site_occupancy
    _atom_site_symmetry_multiplicity
    _atom_site_disorder_assembly
    _atom_site_disorder_group
    C C1 0.8929(3) 0.5157(2) 1.3377(2) 0.0426(5) Uani d . 1 1 . .
    H H1 0.8933 0.5634 1.4099 0.051 Uiso calc R 1 1 . .
    C C2 0.9801(3) 0.3817(2) 1.3198(3) 0.0503(6) Uani d . 1 1 . .
    H H2 1.0380 0.3394 1.3786 0.060 Uiso calc R 1 1 . .
    C C3 0.9800(3) 0.3111(2) 1.2128(3) 0.0508(6) Uani d . 1 1 . .
    H H3 1.0393 0.2203 1.1976 0.061 Uiso calc R 1 1 . .
    C C4 0.8915(3) 0.3759(2) 1.1287(2) 0.0438(6) Uani d . 1 1 . .
    H H4 0.8894 0.3293 1.0565 0.053 Uiso calc R 1 1 . .
    C C5 0.8052(3) 0.5115(2) 1.1526(2) 0.0331(5) Uani d . 1 1 . .
    C C6 0.7058(3) 0.5875(2) 1.0652(2) 0.0369(5) Uani d . 1 1 . .
    H H6A 0.5895 0.6153 1.1133 0.044 Uiso calc R 1 1 . .
    H H6B 0.7376 0.6674 1.0367 0.044 Uiso calc R 1 1 . .
    C C7 0.6566(3) 0.5573(2) 0.8599(2) 0.0377(5) Uani d . 1 1 . .
    C C8 0.6904(3) 0.4718(2) 0.7515(2) 0.0415(5) Uani d . 1 1 . .
    H H8 0.7590 0.3840 0.7478 0.050 Uiso calc R 1 1 . .
    C C9 0.6227(3) 0.5165(2) 0.6498(2) 0.0401(5) Uani d . 1 1 . .
    H H9 0.6442 0.4583 0.5782 0.048 Uiso calc R 1 1 . .
    C C10 0.5228(3) 0.6472(2) 0.6532(2) 0.0353(5) Uani d . 1 1 . .
    C C11 0.4855(3) 0.7321(2) 0.7619(2) 0.0438(6) Uani d . 1 1 . .
    H H11 0.4157 0.8194 0.7658 0.053 Uiso calc R 1 1 . .
    C C12 0.5525(3) 0.6863(2) 0.8651(2) 0.0448(6) Uani d . 1 1 . .
    H H12 0.5270 0.7432 0.9386 0.054 Uiso calc R 1 1 . .
    C C13 0.3676(3) 0.8196(2) 0.5444(2) 0.0373(5) Uani d . 1 1 . .
    H H13A 0.4243 0.8803 0.5609 0.045 Uiso calc R 1 1 . .
    H H13B 0.2650 0.8351 0.6145 0.045 Uiso calc R 1 1 . .
    C C14 0.3322(3) 0.8458(2) 0.4139(2) 0.0325(5) Uani d . 1 1 . .
    C C15 0.1734(3) 0.8713(2) 0.4044(2) 0.0396(5) Uani d . 1 1 . .
    H H15 0.0900 0.8629 0.4778 0.047 Uiso calc R 1 1 . .
    C C16 0.1382(3) 0.9091(2) 0.2865(3) 0.0450(6) Uani d . 1 1 . .
    H H16 0.0322 0.9250 0.2792 0.054 Uiso calc R 1 1 . .
    C C17 0.2624(3) 0.9227(2) 0.1811(3) 0.0460(6) Uani d . 1 1 . .
    H H17 0.2419 0.9512 0.1013 0.055 Uiso calc R 1 1 . .
    C C18 0.4196(3) 0.8933(2) 0.1949(2) 0.0407(5) Uani d . 1 1 . .
    H H18 0.5040 0.9021 0.1225 0.049 Uiso calc R 1 1 . .
    Cl Cl1 0.76914(7) 0.83611(6) 0.47450(6) 0.04153(14) Uani d . 1 1 . .
    Cl Cl2 0.81884(8) 0.89409(6) 0.12085(6) 0.04904(16) Uani d . 1 1 . .
    N N1 0.8066(2) 0.58173(17) 1.25574(17) 0.0322(4) Uani d . 1 1 . .
    N N2 0.4562(2) 0.85272(17) 0.30782(18) 0.0329(4) Uani d . 1 1 . .
    O O1 0.7344(2) 0.50350(16) 0.95442(16) 0.0488(4) Uani d . 1 1 . .
    O O2 0.4678(2) 0.68394(15) 0.54293(15) 0.0416(4) Uani d . 1 1 . .
    Zn Zn1 0.70586(3) 0.78909(2) 0.29601(3) 0.03361(9) Uani d . 1 1 . .
loop_
    _atom_site_aniso_label
    _atom_site_aniso_U_11
    _atom_site_aniso_U_22
    _atom_site_aniso_U_33
    _atom_site_aniso_U_12
    _atom_site_aniso_U_13
    _atom_site_aniso_U_23
    C1 0.0489(14) 0.0418(12) 0.0389(13) -0.0072(11) -0.0224(11) 0.0025(10)
    C2 0.0581(16) 0.0458(14) 0.0492(16) -0.0070(12) -0.0297(13) 0.0140(12)
    C3 0.0563(16) 0.0348(12) 0.0540(17) -0.0014(12) -0.0184(13) 0.0058(11)
    C4 0.0527(14) 0.0372(12) 0.0387(14) -0.0083(11) -0.0142(11) -0.0014(10)
    C5 0.0334(11) 0.0354(11) 0.0295(11) -0.0095(9) -0.0089(9) 0.0034(9)
    C6 0.0449(13) 0.0384(11) 0.0287(12) -0.0084(10) -0.0169(10) -0.0003(9)
    C7 0.0503(13) 0.0351(11) 0.0323(12) -0.0120(11) -0.0201(11) 0.0018(9)
    C8 0.0590(15) 0.0292(11) 0.0384(13) -0.0087(11) -0.0219(12) 0.0011(9)
    C9 0.0594(15) 0.0318(11) 0.0343(13) -0.0152(11) -0.0192(11) -0.0026(9)
    C10 0.0442(13) 0.0363(11) 0.0307(12) -0.0130(10) -0.0181(10) 0.0022(9)
    C11 0.0543(15) 0.0378(12) 0.0378(13) -0.0029(11) -0.0218(12) -0.0034(10)
    C12 0.0567(15) 0.0397(12) 0.0347(13) 0.0002(11) -0.0226(12) -0.0082(10)
    C13 0.0384(12) 0.0391(11) 0.0310(12) -0.0038(10) -0.0127(10) -0.0028(9)
    C14 0.0351(11) 0.0269(10) 0.0356(12) -0.0034(9) -0.0161(10) -0.0033(8)
    C15 0.0367(12) 0.0382(12) 0.0448(14) -0.0080(10) -0.0164(10) -0.0017(10)
    C16 0.0382(13) 0.0423(13) 0.0575(16) -0.0031(11) -0.0271(12) -0.0031(11)
    C17 0.0532(15) 0.0444(13) 0.0433(14) -0.0020(12) -0.0321(13) 0.0031(11)
    C18 0.0440(13) 0.0407(12) 0.0342(13) -0.0026(11) -0.0175(11) 0.0029(10)
    Cl1 0.0482(3) 0.0434(3) 0.0426(3) -0.0150(3) -0.0264(3) 0.0013(2)
    Cl2 0.0539(4) 0.0542(3) 0.0416(3) -0.0198(3) -0.0154(3) 0.0129(3)
    N1 0.0331(9) 0.0344(9) 0.0291(9) -0.0069(8) -0.0127(8) 0.0033(7)
    N2 0.0343(9) 0.0324(9) 0.0307(10) -0.0022(8) -0.0155(8) -0.0011(7)
    O1 0.0704(12) 0.0377(8) 0.0383(10) -0.0005(8) -0.0320(9) -0.0043(7)
    O2 0.0607(10) 0.0338(8) 0.0359(9) -0.0084(8) -0.0287(8) -0.0001(6)
    Zn1 0.03523(15) 0.03499(14) 0.03301(15) -0.00713(11) -0.01731(11)
                                                                     0.00198(10)
_geom_special_details
;
 All esds (except the esd in the dihedral angle between two l.s. planes)
 are estimated using the full covariance matrix.  The cell esds are taken
 into account individually in the estimation of esds in distances, angles
 and torsion angles; correlations between esds in cell parameters are only
 used when they are defined by crystal symmetry.  An approximate (isotropic)
 treatment of cell esds is used for estimating esds involving l.s. planes.
;
loop_
    _geom_bond_atom_site_label_1
    _geom_bond_atom_site_label_2
    _geom_bond_site_symmetry_2
    _geom_bond_distance
    _geom_bond_publ_flag
    C1 N1 . 1.348(3) ?
    C1 C2 . 1.371(3) ?
    C1 H1 . 0.9300 ?
    C2 C3 . 1.376(4) ?
    C2 H2 . 0.9300 ?
    C3 C4 . 1.374(3) ?
    C3 H3 . 0.9300 ?
    C4 C5 . 1.387(3) ?
    C4 H4 . 0.9300 ?
    C5 N1 . 1.344(3) ?
    C5 C6 . 1.496(3) ?
    C6 O1 . 1.410(3) ?
    C6 H6A . 0.9700 ?
    C6 H6B . 0.9700 ?
    C7 C12 . 1.377(3) ?
    C7 O1 . 1.378(3) ?
    C7 C8 . 1.390(3) ?
    C8 C9 . 1.373(3) ?
    C8 H8 . 0.9300 ?
    C9 C10 . 1.380(3) ?
    C9 H9 . 0.9300 ?
    C10 C11 . 1.381(3) ?
    C10 O2 . 1.383(3) ?
    C11 C12 . 1.387(3) ?
    C11 H11 . 0.9300 ?
    C12 H12 . 0.9300 ?
    C13 O2 . 1.426(3) ?
    C13 C14 . 1.495(3) ?
    C13 H13A . 0.9700 ?
    C13 H13B . 0.9700 ?
    C14 N2 . 1.346(3) ?
    C14 C15 . 1.385(3) ?
    C15 C16 . 1.381(3) ?
    C15 H15 . 0.9300 ?
    C16 C17 . 1.364(4) ?
    C16 H16 . 0.9300 ?
    C17 C18 . 1.384(3) ?
    C17 H17 . 0.9300 ?
    C18 N2 . 1.341(3) ?
    C18 H18 . 0.9300 ?
    Cl1 Zn1 . 2.2271(7) ?
    Cl2 Zn1 . 2.2530(10) ?
    N1 Zn1 1_556 2.0898(18) ?
    N2 Zn1 . 2.0803(18) ?
    Zn1 N1 1_554 2.0898(18) ?
loop_
    _geom_angle_atom_site_label_1
    _geom_angle_atom_site_label_2
    _geom_angle_atom_site_label_3
    _geom_angle_site_symmetry_1
    _geom_angle_site_symmetry_3
    _geom_angle
    _geom_angle_publ_flag
    N1 C1 C2 . . 123.2(2) ?
    N1 C1 H1 . . 118.4 ?
    C2 C1 H1 . . 118.4 ?
    C1 C2 C3 . . 118.5(2) ?
    C1 C2 H2 . . 120.8 ?
    C3 C2 H2 . . 120.8 ?
    C4 C3 C2 . . 119.4(2) ?
    C4 C3 H3 . . 120.3 ?
    C2 C3 H3 . . 120.3 ?
    C3 C4 C5 . . 119.4(2) ?
    C3 C4 H4 . . 120.3 ?
    C5 C4 H4 . . 120.3 ?
    N1 C5 C4 . . 121.7(2) ?
    N1 C5 C6 . . 116.45(18) ?
    C4 C5 C6 . . 121.9(2) ?
    O1 C6 C5 . . 108.69(18) ?
    O1 C6 H6A . . 110.0 ?
    C5 C6 H6A . . 110.0 ?
    O1 C6 H6B . . 110.0 ?
    C5 C6 H6B . . 110.0 ?
    H6A C6 H6B . . 108.3 ?
    C12 C7 O1 . . 125.3(2) ?
    C12 C7 C8 . . 119.3(2) ?
    O1 C7 C8 . . 115.4(2) ?
    C9 C8 C7 . . 120.1(2) ?
    C9 C8 H8 . . 119.9 ?
    C7 C8 H8 . . 119.9 ?
    C8 C9 C10 . . 120.5(2) ?
    C8 C9 H9 . . 119.8 ?
    C10 C9 H9 . . 119.8 ?
    C9 C10 C11 . . 119.8(2) ?
    C9 C10 O2 . . 115.81(19) ?
    C11 C10 O2 . . 124.4(2) ?
    C10 C11 C12 . . 119.6(2) ?
    C10 C11 H11 . . 120.2 ?
    C12 C11 H11 . . 120.2 ?
    C7 C12 C11 . . 120.6(2) ?
    C7 C12 H12 . . 119.7 ?
    C11 C12 H12 . . 119.7 ?
    O2 C13 C14 . . 109.20(17) ?
    O2 C13 H13A . . 109.8 ?
    C14 C13 H13A . . 109.8 ?
    O2 C13 H13B . . 109.8 ?
    C14 C13 H13B . . 109.8 ?
    H13A C13 H13B . . 108.3 ?
    N2 C14 C15 . . 120.9(2) ?
    N2 C14 C13 . . 118.31(19) ?
    C15 C14 C13 . . 120.6(2) ?
    C16 C15 C14 . . 120.4(2) ?
    C16 C15 H15 . . 119.8 ?
    C14 C15 H15 . . 119.8 ?
    C17 C16 C15 . . 118.5(2) ?
    C17 C16 H16 . . 120.8 ?
    C15 C16 H16 . . 120.8 ?
    C16 C17 C18 . . 118.8(2) ?
    C16 C17 H17 . . 120.6 ?
    C18 C17 H17 . . 120.6 ?
    N2 C18 C17 . . 123.1(2) ?
    N2 C18 H18 . . 118.4 ?
    C17 C18 H18 . . 118.4 ?
    C5 N1 C1 . . 117.94(18) ?
    C5 N1 Zn1 . 1_556 127.03(14) ?
    C1 N1 Zn1 . 1_556 114.79(14) ?
    C18 N2 C14 . . 118.08(19) ?
    C18 N2 Zn1 . . 115.68(15) ?
    C14 N2 Zn1 . . 125.98(14) ?
    C7 O1 C6 . . 117.33(17) ?
    C10 O2 C13 . . 116.16(17) ?
    N2 Zn1 N1 . 1_554 111.05(7) ?
    N2 Zn1 Cl1 . . 115.74(6) ?
    N1 Zn1 Cl1 1_554 . 107.18(6) ?
    N2 Zn1 Cl2 . . 103.67(6) ?
    N1 Zn1 Cl2 1_554 . 108.57(6) ?
    Cl1 Zn1 Cl2 . . 110.47(3) ?
data_global
_journal_date_recd_electronic     2011-07-14
_journal_date_accepted     2011-09-03
_journal_name_full     'Acta Crystallographica, Section E'
_journal_year     2011
_journal_volume     67
_journal_issue     10
_journal_page_first     m1373
_journal_page_last     m1373
_journal_paper_category     QM
_journal_coeditor_code     FJ2447
_publ_contact_author_name     'Dr Liu, Ying'
_publ_contact_author_address
;
Department of Materials and Chemistry Engineering,
Heilongjiang Institute of Technology,
Harbin 150050,
People's Republic of China
;
_publ_contact_author_email     hgf1000@163.com
_publ_contact_author_fax     '(86)451 8660 9151'
_publ_contact_author_phone     '(86)451 8660 9001'
_publ_section_title
;\
<i>catena</i>-Poly[[dichloridozinc(II)]-\m-1,4-bis(pyridin-2-ylmethoxy)benzene-\
\k^2^<i>N</i>:<i>N</i>']
;
loop_
    _publ_author_name
    _publ_author_footnote
    _publ_author_address
    'Liu, Ying' .
;
Department of Materials and Chemistry Engineering,
Heilongjiang Institute of Technology,
Harbin 150050,
People's Republic of China
;
    'Zhang, Hong-Sen' .
;
Modern Analysis, Test and Research Center,
Heilongjiang Institute of Science and Technology,
Harbin 150027,
People's Republic of China
;
    'Hu, Ming-Xing' .
;
Department of Materials and Chemistry Engineering,
Heilongjiang Institute of Technology,
Harbin 150050,
People's Republic of China
;
    'Hou, Guang-Feng' .
;
College of Chemistry and Materials Science
Heilongjiang University
Harbin 150080
People's Republic of China
;
    'Gao, Jin-Sheng' .
;
College of Chemistry and Materials Science
Heilongjiang University
Harbin 150080
People's Republic of China
;
_iucr_refine_instructions_details
;
TITL ly-150 in P-1                    P-1
CELL  0.71073    8.8797   10.4580   10.5610    87.550    73.500    72.310
ZERR 2           0.0018    0.0020    0.0020     0.030     0.030     0.030
LATT 1
SFAC
SFAC C   2.3100 20.8439  1.0200 10.2075  1.5886  0.5687  0.8650 51.6512  =
        0.2156  0.0033  0.0016 11.5000 0.680 12.01000
SFAC
SFAC H   0.4930 10.5109  0.3229 26.1257  0.1402  3.1424  0.0408 57.7998  =
        0.0030  0.0000  0.0000  0.6240 0.350  1.00800
SFAC
SFAC Cl 11.4604  0.0104  7.1964  1.1662  6.2556 18.5194  1.6455 47.7785  =
       -9.5574  0.1484  0.1585 678.0000 0.990 35.45000
SFAC
SFAC N  12.2126  0.0057  3.1322  9.8933  2.0125 28.9975  1.1663  0.5826  =
       -11.5290  0.0061  0.0033 19.6000 0.680 14.01000
SFAC
SFAC O   3.0485 13.2771  2.2868  5.7011  1.5463  0.3239  0.8670 32.9089  =
        0.2508  0.0106  0.0060 32.5000 0.680 16.00000
SFAC
SFAC Zn 14.0743  3.2655  7.0318  0.2333  5.1652 10.3163  2.4100 58.7098  =
        1.3041  0.2839  1.4301 5860.0000 1.450 65.39000
UNIT 36 32 4 4 4 2
L.S. 5
ACTA
omit  4  -5   6
omit  -3   2   0
omit  2  -3   1
BOND $H
FMAP 2
PLAN 20
SIZE 0.172 0.191 0.210
WGHT    0.031100    0.189400
FVAR       0.35980
C1    1    0.892902    0.515716    1.337714    11.00000    0.04887    0.04182 =
         0.03893    0.00246   -0.02244   -0.00723
AFIX  43
H1    2    0.893315    0.563402    1.409888    11.00000   -1.20000
AFIX   0
C2    1    0.980110    0.381676    1.319829    11.00000    0.05806    0.04583 =
         0.04920    0.01403   -0.02974   -0.00700
AFIX  43
H2    2    1.037984    0.339438    1.378641    11.00000   -1.20000
AFIX   0
C3    1    0.980010    0.311085    1.212814    11.00000    0.05634    0.03482 =
         0.05399    0.00582   -0.01841   -0.00144
AFIX  43
H3    2    1.039319    0.220350    1.197568    11.00000   -1.20000
AFIX   0
C4    1    0.891476    0.375922    1.128737    11.00000    0.05265    0.03718 =
         0.03874   -0.00140   -0.01418   -0.00834
AFIX  43
H4    2    0.889417    0.329303    1.056517    11.00000   -1.20000
AFIX   0
C5    1    0.805217    0.511549    1.152603    11.00000    0.03339    0.03536 =
         0.02952    0.00338   -0.00893   -0.00946
C6    1    0.705793    0.587541    1.065172    11.00000    0.04487    0.03841 =
         0.02875   -0.00027   -0.01690   -0.00845
AFIX  23
H6A   2    0.589513    0.615252    1.113263    11.00000   -1.20000
H6B   2    0.737567    0.667381    1.036652    11.00000   -1.20000
AFIX   0
C7    1    0.656559    0.557349    0.859915    11.00000    0.05030    0.03507 =
         0.03228    0.00184   -0.02012   -0.01196
C8    1    0.690387    0.471761    0.751495    11.00000    0.05900    0.02918 =
         0.03836    0.00110   -0.02190   -0.00869
AFIX  43
H8    2    0.759031    0.384002    0.747775    11.00000   -1.20000
AFIX   0
C9    1    0.622662    0.516503    0.649836    11.00000    0.05939    0.03181 =
         0.03435   -0.00258   -0.01916   -0.01524
AFIX  43
H9    2    0.644197    0.458333    0.578238    11.00000   -1.20000
AFIX   0
C10   1    0.522844    0.647220    0.653186    11.00000    0.04424    0.03628 =
         0.03074    0.00222   -0.01808   -0.01296
C11   1    0.485473    0.732070    0.761893    11.00000    0.05426    0.03780 =
         0.03783   -0.00345   -0.02182   -0.00293
AFIX  43
H11   2    0.415717    0.819440    0.765848    11.00000   -1.20000
AFIX   0
C12   1    0.552535    0.686279    0.865131    11.00000    0.05671    0.03973 =
         0.03472   -0.00817   -0.02257    0.00016
AFIX  43
H12   2    0.526985    0.743212    0.938567    11.00000   -1.20000
AFIX   0
C13   1    0.367557    0.819620    0.544363    11.00000    0.03841    0.03913 =
         0.03103   -0.00283   -0.01268   -0.00378
AFIX  23
H13A  2    0.424299    0.880301    0.560906    11.00000   -1.20000
H13B  2    0.265030    0.835142    0.614463    11.00000   -1.20000
AFIX   0
C14   1    0.332237    0.845768    0.413853    11.00000    0.03506    0.02687 =
         0.03564   -0.00335   -0.01610   -0.00339
C15   1    0.173413    0.871288    0.404369    11.00000    0.03675    0.03817 =
         0.04484   -0.00174   -0.01638   -0.00796
AFIX  43
H15   2    0.090031    0.862882    0.477799    11.00000   -1.20000
AFIX   0
C16   1    0.138178    0.909127    0.286550    11.00000    0.03824    0.04226 =
         0.05747   -0.00307   -0.02712   -0.00306
AFIX  43
H16   2    0.032165    0.925007    0.279239    11.00000   -1.20000
AFIX   0
C17   1    0.262423    0.922685    0.181120    11.00000    0.05315    0.04439 =
         0.04330    0.00306   -0.03213   -0.00198
AFIX  43
H17   2    0.241854    0.951182    0.101342    11.00000   -1.20000
AFIX   0
C18   1    0.419626    0.893291    0.194947    11.00000    0.04395    0.04075 =
         0.03422    0.00291   -0.01746   -0.00258
AFIX  43
H18   2    0.503955    0.902091    0.122511    11.00000   -1.20000
AFIX   0
CL1   3    0.769136    0.836109    0.474502    11.00000    0.04818    0.04338 =
         0.04261    0.00127   -0.02636   -0.01503
CL2   3    0.818840    0.894093    0.120849    11.00000    0.05394    0.05418 =
         0.04156    0.01289   -0.01544   -0.01982
N1    4    0.806585    0.581734    1.255745    11.00000    0.03307    0.03438 =
         0.02907    0.00326   -0.01271   -0.00690
N2    4    0.456173    0.852720    0.307819    11.00000    0.03429    0.03238 =
         0.03074   -0.00106   -0.01548   -0.00217
O1    5    0.734384    0.503503    0.954423    11.00000    0.07037    0.03769 =
         0.03835   -0.00426   -0.03198   -0.00047
O2    5    0.467788    0.683936    0.542927    11.00000    0.06066    0.03380 =
         0.03592   -0.00009   -0.02874   -0.00837
ZN1   6    0.705859    0.789088    0.296008    11.00000    0.03523    0.03499 =
         0.03301    0.00198   -0.01731   -0.00713
HKLF 4
REM  ly-150 in P-1                    P-1
REM R1 =  0.0317 for   3222 Fo > 4sig(Fo)  and  0.0452 for all   4028 data
REM    226 parameters refined using      0 restraints
END
WGHT      0.0277      0.2386
REM Highest difference peak  0.322,  deepest hole -0.291,  1-sigma level  0.059
Q1    1   0.4797  0.6801  0.7247  11.00000  0.05    0.32
Q2    1   0.7598  0.8175  0.1952  11.00000  0.05    0.29
Q3    1   0.7691  0.6608  1.2373  11.00000  0.05    0.28
Q4    1   0.7654  0.5476  1.1087  11.00000  0.05    0.27
Q5    1   0.8529  0.4595  1.1365  11.00000  0.05    0.27
Q6    1   0.3337  0.8358  0.4792  11.00000  0.05    0.27
Q7    1   0.7720  0.8776  0.2295  11.00000  0.05    0.25
Q8    1   0.6437  0.5020  0.8205  11.00000  0.05    0.25
Q9    1   0.9608  0.3219  1.2789  11.00000  0.05    0.25
Q10   1   0.7673  0.7826  0.4037  11.00000  0.05    0.25
Q11   1   0.6425  0.6356  0.8463  11.00000  0.05    0.23
Q12   1   0.5451  0.5796  0.6701  11.00000  0.05    0.23
Q13   1   0.5706  0.7350  0.8811  11.00000  0.05    0.23
Q14   1   0.5181  0.6965  0.8152  11.00000  0.05    0.22
Q15   1   0.4645  0.6621  0.6197  11.00000  0.05    0.22
Q16   1   0.4123  0.7561  0.5455  11.00000  0.05    0.22
Q17   1   0.4016  0.8393  0.3633  11.00000  0.05    0.21
Q18   1   0.6456  0.7559  0.4222  11.00000  0.05    0.21
Q19   1   0.2172  0.8870  0.2367  11.00000  0.05    0.20
Q20   1   0.8530  0.5626  1.2807  11.00000  0.05    0.20
;
