# Supplementary material for: catena-Poly[[dichloridozinc(II)]-μ-1,4-bis­(pyridin-2-ylmeth­oxy)benzene-κ2 N:N′]
Source: Acta Crystallogr Sect E Struct Rep Online. 2011 Sep 14;67(Pt 10):m1373. doi: 10.1107/S1600536811035963 (PMC3201249; doi:10.1107/S1600536811035963)
Supplement: Supplementary file 2 [file e-67-m1373-Isup2.hkl]

# 
# h,k,l, Fc-squared, Fo-squared, sigma(Fo-squared) and status flag 
# 
data_I
_shelx_title ' ly-150 in P-1                    P-1' 
_shelx_refln_list_code          4 
_shelx_F_calc_maximum      177.25 
_exptl_crystal_F_000       435.92 
_reflns_d_resolution_high  0.7700 
 
loop_ 
 _symmetry_equiv_pos_as_xyz 
 'x, y, z' 
 '-x, -y, -z' 
 
_cell_length_a     8.8797 
_cell_length_b    10.4580 
_cell_length_c    10.5610 
_cell_angle_alpha  87.550 
_cell_angle_beta   73.500 
_cell_angle_gamma  72.310 
 
_shelx_F_squared_multiplier     1.000 
 
loop_ 
 _refln_index_h 
 _refln_index_k 
 _refln_index_l 
 _refln_F_squared_calc 
 _refln_F_squared_meas 
 _refln_F_squared_sigma 
 _refln_observed_status 
   2   0   0     6396.31     6685.56     66.29 o 
   3   0   0       49.83       69.17      3.09 o 
   4   0   0     1612.22     1664.22     16.99 o 
   5   0   0      383.20      382.53      9.63 o 
   6   0   0      163.36      154.83      6.27 o 
   7   0   0      194.64      197.78     19.54 o 
   8   0   0      132.15      131.63     16.22 o 
   9   0   0       11.49       12.90      7.18 o 
  10   0   0       73.00       59.17     18.31 o 
 -10   1   0       29.80       17.38     15.68 o 
  -9   1   0      223.54      224.09     15.22 o 
  -8   1   0       25.29       20.39      7.03 o 
  -7   1   0       84.48       81.88     13.60 o 
  -6   1   0      176.27      171.68      4.48 o 
  -5   1   0      306.36      299.09     24.60 o 
  -4   1   0      394.97      411.89     21.86 o 
  -3   1   0     7688.53     8033.29    101.48 o 
  -2   1   0      857.80      828.73     21.64 o 
  -1   1   0     4204.90     4506.52    114.25 o 
   2   1   0      491.05      524.04      4.53 o 
   3   1   0     2633.84     2650.44     34.96 o 
   4   1   0      249.49      228.68      4.38 o 
   5   1   0        0.97        0.08      1.31 o 
   6   1   0      155.91      157.60      7.08 o 
   7   1   0        0.61        2.83      2.73 o 
   8   1   0      174.29      179.92      7.12 o 
   9   1   0      111.18      119.27     17.15 o 
  10   1   0        0.53        3.55      6.41 o 
  -9   2   0        1.51        1.78     11.51 o 
  -8   2   0       53.68       46.50      9.04 o 
  -7   2   0      111.64      113.32      9.73 o 
  -6   2   0        0.76       -4.79      8.19 o 
  -5   2   0     1039.59     1034.57     23.02 o 
  -4   2   0      334.64      342.51      9.81 o 
  -2   2   0      340.65      258.26     41.60 o 
  -1   2   0     2290.38     2358.15     25.35 o 
   0   2   0      538.41      566.53      6.17 o 
   1   2   0     1033.53      901.80     21.12 o 
   2   2   0     3709.85     3856.83     33.46 o 
   3   2   0      630.17      634.57      8.72 o 
   4   2   0     2221.34     2268.85     23.68 o 
   5   2   0      355.79      347.79      9.02 o 
   6   2   0       16.25       21.07      2.09 o 
   7   2   0      188.61      189.39      6.96 o 
   8   2   0        0.07        0.10      4.98 o 
   9   2   0       65.82       69.84      7.60 o 
  10   2   0       23.88       26.73      7.65 o 
  -9   3   0       15.77       12.05     15.06 o 
  -8   3   0       13.69       19.54     14.14 o 
  -7   3   0        2.08       -5.02      6.33 o 
  -6   3   0      628.83      640.22     19.23 o 
  -5   3   0       24.84       28.81     10.27 o 
  -4   3   0     1024.00      911.82     20.08 o 
  -3   3   0      142.88      163.22      6.80 o 
  -2   3   0    12096.74    12746.33    221.54 o 
  -1   3   0       37.36       34.33      2.14 o 
   0   3   0    10623.74    11190.24    187.25 o 
   1   3   0      888.32      877.69      9.17 o 
   2   3   0     7238.42     7669.29     81.53 o 
   3   3   0      855.10      837.10      7.33 o 
   4   3   0     1594.11     1612.53     18.41 o 
   5   3   0      353.40      349.21      7.90 o 
   6   3   0      793.75      816.59     12.64 o 
   7   3   0       84.95       85.53      8.57 o 
   8   3   0      479.34      475.22     11.46 o 
   9   3   0        0.82        6.27      4.08 o 
  10   3   0        3.23        2.07      6.10 o 
  11   3   0        4.40       -2.63      6.10 o 
  -9   4   0        0.12        4.40      8.50 o 
  -8   4   0       43.92       43.95     17.54 o 
  -7   4   0       42.80       43.80      9.35 o 
  -6   4   0       74.41       76.40      8.88 o 
  -5   4   0     1238.55     1251.09     41.33 o 
  -4   4   0      195.11      203.55      9.42 o 
  -3   4   0     4017.11     3961.91     81.19 o 
  -2   4   0       67.04       78.49      2.37 o 
  -1   4   0     5352.98     5672.63     79.96 o 
   0   4   0      798.15      874.70      6.92 o 
   1   4   0     2168.55     2137.10     21.99 o 
   2   4   0      367.24      370.66      3.84 o 
   3   4   0       44.87       49.72      1.69 o 
   4   4   0      877.25      837.27      7.97 o 
   5   4   0      196.03      194.33      3.99 o 
   6   4   0      492.80      509.94     14.77 o 
   7   4   0       41.42       46.85      4.17 o 
   8   4   0       65.82       62.54      4.34 o 
   9   4   0      118.28      118.23      7.23 o 
  10   4   0       67.22       52.92      8.81 o 
  11   4   0       35.94       33.83      7.65 o 
  -8   5   0        0.07        8.81     14.83 o 
  -7   5   0      138.75      157.35     13.98 o 
  -6   5   0       62.95       56.85      9.27 o 
  -5   5   0      797.07      786.53     33.22 o 
  -4   5   0      430.99      411.26     13.98 o 
  -3   5   0     2507.14     2523.27     51.68 o 
  -2   5   0     1606.59     1619.55     22.25 o 
  -1   5   0      121.76      182.58      5.60 o 
   0   5   0       87.74      108.26      3.44 o 
   1   5   0      338.92      338.59      5.58 o 
   2   5   0      395.31      400.41      5.30 o 
   3   5   0     1081.52     1048.67      8.83 o 
   4   5   0        2.39        2.16      1.23 o 
   5   5   0      284.38      277.72      4.36 o 
   6   5   0       13.32       14.80      2.46 o 
   7   5   0        1.41        4.80      2.54 o 
   8   5   0       55.51       63.50      7.36 o 
   9   5   0       20.70       17.18      5.02 o 
  10   5   0      106.78      103.66      7.11 o 
  11   5   0       27.81       23.71      6.49 o 
  -7   6   0        2.82        2.78      7.57 o 
  -6   6   0      568.13      518.87     33.06 o 
  -5   6   0       82.79       87.83      9.81 o 
  -4   6   0      630.97      625.85     18.85 o 
  -3   6   0      103.96      107.22     12.82 o 
  -2   6   0      493.03      484.84     16.26 o 
  -1   6   0       62.56       55.81      3.46 o 
   0   6   0      422.45      470.69      5.76 o 
   1   6   0     1194.00     1241.12     11.66 o 
   2   6   0     1262.02     1251.72     16.39 o 
   3   6   0      407.81      411.85      7.26 o 
   4   6   0      224.54      219.28      5.55 o 
   5   6   0      153.54      179.43     10.85 o 
   6   6   0      430.36      460.39      6.39 o 
   7   6   0      434.07      445.77     11.50 o 
   8   6   0       11.32        1.68      4.58 o 
   9   6   0      264.39      267.60     10.32 o 
  10   6   0        3.88        9.02      6.47 o 
  -7   7   0      258.49      257.85     19.23 o 
  -6   7   0        0.13        9.04     14.06 o 
  -5   7   0      518.99      503.49     20.55 o 
  -4   7   0       14.40        9.42     10.51 o 
  -3   7   0      274.30      320.50     20.01 o 
  -2   7   0      379.48      380.60      7.62 o 
  -1   7   0       26.45       28.45      3.94 o 
   0   7   0      495.05      513.61      9.69 o 
   1   7   0       50.58       65.72      4.59 o 
   2   7   0      432.27      425.30      6.08 o 
   3   7   0      464.59      460.72     10.14 o 
   4   7   0       73.15       61.99      5.36 o 
   5   7   0      235.26      229.86     10.44 o 
   6   7   0       19.19       18.23      1.67 o 
   7   7   0       25.22       23.95      2.33 o 
   8   7   0       32.71       28.61      4.67 o 
   9   7   0       42.53       44.13      7.29 o 
  10   7   0      234.36      223.24     25.95 o 
  -6   8   0       76.38       71.28      9.56 o 
  -5   8   0       36.76       88.12     33.10 o 
  -4   8   0      222.21      230.36     13.05 o 
  -3   8   0      120.58      115.48      7.06 o 
  -2   8   0      216.40      212.90      7.26 o 
  -1   8   0       45.01       63.35      6.05 o 
   0   8   0       12.18       13.59      4.30 o 
   1   8   0      717.57      719.08     10.01 o 
   2   8   0       35.50       37.11      2.11 o 
   3   8   0      272.50      269.20      5.28 o 
   4   8   0       16.95        6.82      5.22 o 
   5   8   0        6.68       11.86      4.45 o 
   6   8   0      148.48      143.83      7.97 o 
   7   8   0      165.76      159.57      8.16 o 
   8   8   0       43.80       41.07      6.60 o 
   9   8   0       77.10       91.76      8.66 o 
  10   8   0       60.95       25.26     17.23 o 
  -5   9   0       25.93       14.36     11.46 o 
  -4   9   0       45.89       33.91      8.05 o 
  -3   9   0      110.64      128.71     13.34 o 
  -2   9   0        1.66        1.97      2.41 o 
  -1   9   0      282.31      246.31      8.44 o 
   0   9   0       45.54       62.54      4.71 o 
   1   9   0       89.72      100.66      5.68 o 
   2   9   0      109.59      117.09      4.82 o 
   3   9   0       52.62       51.75      3.88 o 
   4   9   0       40.19       40.43      2.49 o 
   5   9   0      140.06      179.56     33.02 o 
   6   9   0        2.12       -0.03      6.72 o 
   7   9   0      594.43      569.60     17.10 o 
   8   9   0       60.93       55.96     21.78 o 
   9   9   0      359.86      377.35     18.44 o 
  10   9   0       13.17       20.08     10.51 o 
  -4  10   0      101.13      108.05     11.91 o 
  -3  10   0        0.04       -2.64      5.25 o 
  -2  10   0      216.67      227.64     16.92 o 
  -1  10   0      167.23      160.00     11.86 o 
   0  10   0      322.46      315.65     10.03 o 
   1  10   0       58.53       56.50      3.58 o 
   2  10   0       25.46       29.75      3.05 o 
   3  10   0       92.77      101.38      5.16 o 
   4  10   0      199.76      194.97      6.95 o 
   5  10   0        2.36        1.02      5.18 o 
   6  10   0      218.62      228.34     15.29 o 
   7  10   0       36.26       31.44      7.32 o 
   8  10   0      227.93      239.16     42.87 o 
   9  10   0        9.54        8.07      8.04 o 
  -3  11   0       33.52       29.87      6.66 o 
  -2  11   0        5.29        1.77      5.02 o 
  -1  11   0       98.26       92.72     19.28 o 
   0  11   0       39.03       33.71      4.01 o 
   1  11   0       49.20       48.46      3.86 o 
   2  11   0       78.62       89.64      6.03 o 
   3  11   0        0.41        0.26      2.45 o 
   4  11   0      162.41      150.02      3.82 o 
   5  11   0       82.04       75.47     10.89 o 
   6  11   0       92.45       80.58     10.87 o 
   7  11   0      146.19      166.51     13.90 o 
   8  11   0        5.24        4.57      7.88 o 
  -1  12   0        0.09       -2.01      4.06 o 
   0  12   0        1.68        3.04      4.22 o 
   1  12   0        0.22        2.12      3.46 o 
   2  12   0        2.17        2.90      2.85 o 
   3  12   0       85.88       92.31      6.45 o 
   4  12   0       14.26        8.81      7.57 o 
   5  12   0      131.40      144.43     16.88 o 
   6  12   0       15.87       12.48      6.65 o 
   7  12   0      318.86      318.34     21.86 o 
   1  13   0        6.49        9.68      4.42 o 
   2  13   0       51.32       37.63      7.05 o 
   3  13   0        5.54        4.94     11.59 o 
  -5 -13   1       70.78       68.77     17.30 o 
  -4 -13   1        7.12        6.02      5.63 o 
  -3 -13   1       39.64       -0.23      5.95 o 
  -2 -13   1        3.31        2.70      5.01 o 
  -1 -13   1        0.95        3.91      4.07 o 
  -7 -12   1       46.88       40.63     34.53 o 
  -6 -12   1       96.64       90.59      9.97 o 
  -5 -12   1       39.23       40.33      9.16 o 
  -4 -12   1      161.68      166.91     11.93 o 
  -3 -12   1       11.70       13.48      3.89 o 
  -2 -12   1       99.96       99.04      5.11 o 
  -1 -12   1        0.66        3.22      2.65 o 
   0 -12   1        3.46       -2.74      4.68 o 
   1 -12   1       72.37       68.45     14.17 o 
   2 -12   1        4.30        0.93      7.03 o 
  -8 -11   1       69.13       44.90     33.49 o 
  -7 -11   1       16.57       27.33      7.78 o 
  -6 -11   1      126.10      148.95     15.87 o 
  -5 -11   1       20.02       15.28      2.44 o 
  -4 -11   1      139.89      140.01      7.57 o 
  -3 -11   1       26.59       25.62      3.87 o 
  -2 -11   1       14.25       13.04      3.17 o 
  -1 -11   1       46.13       56.37      9.28 o 
   0 -11   1       99.88       97.86      9.63 o 
   1 -11   1        0.43       -2.38      4.71 o 
   2 -11   1      292.41      300.50     17.92 o 
   3 -11   1       24.94       24.20      6.48 o 
  -9 -10   1       91.25       71.61     14.14 o 
  -8 -10   1        7.13       -7.98      7.98 o 
  -7 -10   1      272.97      263.87     15.94 o 
  -6 -10   1        8.70        6.38      3.39 o 
  -5 -10   1       49.62       49.22     11.89 o 
  -4 -10   1       13.92        7.42      4.94 o 
  -3 -10   1        1.42        4.71      1.94 o 
  -2 -10   1        4.76        7.09      2.94 o 
  -1 -10   1      340.68      312.27     11.94 o 
   0 -10   1        1.90        3.10      2.63 o 
   1 -10   1      575.14      543.74     18.93 o 
   2 -10   1        0.35       -0.99      3.77 o 
   3 -10   1      157.09      191.48     21.78 o 
   4 -10   1        8.00        3.26      6.84 o 
  -9  -9   1       41.13       38.86     19.70 o 
  -8  -9   1       94.73       81.79     48.36 o 
  -7  -9   1      113.34      109.34      8.07 o 
  -6  -9   1       97.91       89.05      6.70 o 
  -5  -9   1       39.83       44.81      3.68 o 
  -4  -9   1      115.51      130.50     16.17 o 
  -3  -9   1      332.14      342.42      6.28 o 
  -2  -9   1      126.45      125.76      6.70 o 
  -1  -9   1      152.61      154.18      6.59 o 
   0  -9   1      349.66      347.53      6.34 o 
   1  -9   1      155.91      168.45      6.84 o 
   2  -9   1      375.17      401.88     17.46 o 
   3  -9   1      220.67      219.32      9.59 o 
   4  -9   1      130.07      129.77     31.71 o 
   5  -9   1        4.90        3.09     15.29 o 
 -10  -8   1       76.86      123.83     14.68 o 
  -9  -8   1       44.64        7.84     10.81 o 
  -8  -8   1       54.21       63.61      5.87 o 
  -7  -8   1      123.32      120.36      4.29 o 
  -6  -8   1       77.18       71.71      3.20 o 
  -5  -8   1       50.31       49.62      2.62 o 
  -4  -8   1        1.53        4.29      1.93 o 
  -3  -8   1       78.76       81.38      4.58 o 
  -2  -8   1      659.45      662.43     13.13 o 
  -1  -8   1       64.68       85.90     10.54 o 
   0  -8   1     1307.23     1291.68     18.26 o 
   1  -8   1       62.08       79.46      5.62 o 
   2  -8   1      729.12      723.97     21.05 o 
   3  -8   1      215.85      232.89     15.26 o 
   4  -8   1      172.16      179.77     12.03 o 
   5  -8   1      227.71      216.62     11.32 o 
   6  -8   1       23.42       30.99      7.75 o 
 -10  -7   1        0.13        2.39     12.51 o 
  -9  -7   1      295.64      301.42     14.48 o 
  -8  -7   1       20.83       17.81      4.02 o 
  -7  -7   1      181.81      178.49      6.77 o 
  -6  -7   1        4.42        4.31      1.57 o 
  -5  -7   1       34.24       37.62      6.05 o 
  -4  -7   1        5.30        4.76      2.11 o 
  -3  -7   1      529.51      530.16      7.88 o 
  -2  -7   1      146.10      168.04      8.62 o 
  -1  -7   1      912.66      876.33     14.47 o 
   0  -7   1        7.15        5.96      2.18 o 
   1  -7   1     1351.57     1313.07     29.27 o 
   2  -7   1       41.25       41.18      5.71 o 
   3  -7   1      390.42      428.19     12.51 o 
   4  -7   1      351.21      330.58     12.59 o 
   5  -7   1        5.05       -1.16      5.37 o 
   6  -7   1      133.77      168.67     13.48 o 
   7  -7   1        0.10       -7.90      8.34 o 
 -10  -6   1      121.04      111.24     13.52 o 
  -9  -6   1       18.82       19.31      3.64 o 
  -8  -6   1        3.93        8.16      3.02 o 
  -7  -6   1      278.96      289.94     12.34 o 
  -6  -6   1       77.83       83.21      3.80 o 
  -5  -6   1      277.96      299.73      5.13 o 
  -4  -6   1      930.63      902.20      9.62 o 
  -3  -6   1     1167.47     1161.96     11.38 o 
  -2  -6   1      732.47      691.55      8.33 o 
  -1  -6   1     3257.69     3428.52     41.36 o 
   0  -6   1     2085.12     2096.12     26.08 o 
   1  -6   1        8.68        8.35      1.65 o 
   2  -6   1     1031.91     1049.05     18.79 o 
   3  -6   1      196.66      202.46      7.31 o 
   4  -6   1       95.70      118.39     12.67 o 
   5  -6   1      231.59      238.77     21.09 o 
   6  -6   1       73.38       71.39     10.05 o 
   7  -6   1      257.83      262.23     14.75 o 
   8  -6   1        3.20       -1.13      6.02 o 
 -10  -5   1      103.91      100.09     11.14 o 
  -9  -5   1       68.96       74.54      5.92 o 
  -8  -5   1        1.23        3.51      2.61 o 
  -7  -5   1        1.16        3.10      3.34 o 
  -6  -5   1      304.96      319.77      5.24 o 
  -5  -5   1      205.11      212.17      4.30 o 
  -4  -5   1     2323.05     2306.84     23.50 o 
  -3  -5   1      397.63      400.81      4.70 o 
  -2  -5   1     4336.79     4265.14     51.10 o 
  -1  -5   1     3962.37     4133.01     42.12 o 
   0  -5   1     2241.97     2236.01     23.41 o 
   1  -5   1      967.51      952.55     10.62 o 
   2  -5   1      243.91      242.28      7.60 o 
   3  -5   1     1340.83     1339.61     36.61 o 
   4  -5   1       13.13       16.92      9.35 o 
   5  -5   1      213.63      250.59     19.23 o 
   6  -5   1      155.60      181.14     12.13 o 
   7  -5   1      155.41      157.82     13.29 o 
   8  -5   1       91.62       91.15     21.94 o 
 -10  -4   1       14.91       18.13      7.78 o 
  -9  -4   1       35.20       31.57      4.87 o 
  -8  -4   1       51.17       45.97      3.91 o 
  -7  -4   1        9.77       12.74      2.93 o 
  -6  -4   1      636.96      649.37     18.71 o 
  -5  -4   1     1960.76     1940.28     18.99 o 
  -4  -4   1     2421.66     2509.61     24.69 o 
  -3  -4   1      817.37      754.16      6.63 o 
  -2  -4   1      216.44      226.54      4.40 o 
  -1  -4   1     2527.63     2510.22     22.54 o 
   0  -4   1     3474.35     3599.09     39.52 o 
   1  -4   1       68.27       48.47      2.34 o 
   2  -4   1      401.87      338.03      8.57 o 
   3  -4   1        0.07        7.49      3.71 o 
   4  -4   1      929.31      888.96     20.47 o 
   5  -4   1        4.71        5.02      4.94 o 
   6  -4   1      338.65      328.69     13.98 o 
   7  -4   1       55.15       61.26      9.50 o 
   8  -4   1       18.18       28.97     16.30 o 
   9  -4   1        4.34       17.23     16.84 o 
 -10  -3   1        3.81        5.74      4.42 o 
  -9  -3   1        0.78        7.94      3.28 o 
  -8  -3   1       13.34        9.02      3.07 o 
  -7  -3   1        5.00        5.90      2.69 o 
  -6  -3   1      600.00      597.99      9.36 o 
  -5  -3   1      256.62      288.67      7.04 o 
  -4  -3   1       43.33       43.09      2.11 o 
  -3  -3   1     2922.67     2938.01     28.61 o 
  -2  -3   1     1144.29     1105.51     15.35 o 
  -1  -3   1      116.01      111.57      5.50 o 
   0  -3   1       57.12       51.18      2.07 o 
   1  -3   1        3.22        3.36      3.09 o 
   3  -3   1     4776.51     4823.44     98.49 o 
   4  -3   1        7.65       18.77      4.48 o 
   5  -3   1     1133.16     1096.44     24.87 o 
   6  -3   1        0.78       -0.46      4.48 o 
   7  -3   1      189.04      150.25     11.28 o 
   8  -3   1        4.64       -7.57     12.28 o 
   9  -3   1       29.75       40.32     17.61 o 
 -10  -2   1       11.14        6.75      5.02 o 
  -9  -2   1        0.84       -3.42      3.71 o 
  -8  -2   1      161.34      150.10      6.97 o 
  -7  -2   1      324.97      332.92      8.20 o 
  -6  -2   1     1121.53     1142.92     15.85 o 
  -5  -2   1     1263.77     1275.44     14.77 o 
  -4  -2   1     3618.62     3638.53     40.40 o 
  -3  -2   1     1940.18     1826.49     21.76 o 
  -2  -2   1    16306.35    17338.58    239.96 o 
  -1  -2   1     2469.11     2429.22     19.35 o 
   0  -2   1     2841.10     2834.21     27.31 o 
   1  -2   1     4042.47     3932.46    101.35 o 
   2  -2   1      683.34      513.38      5.10 o 
   3  -2   1     3513.50     3559.15     66.97 o 
   4  -2   1     1530.65     1564.94     29.12 o 
   5  -2   1      652.28      641.77     15.68 o 
   6  -2   1      303.76      291.45     11.66 o 
   7  -2   1       40.78       40.17      7.11 o 
   8  -2   1       87.34       75.62     16.22 o 
   9  -2   1        5.08       12.67     13.52 o 
  10  -2   1        2.94        8.11      8.42 o 
 -10  -1   1        0.96       -4.94      7.11 o 
  -9  -1   1       18.21       10.86      5.51 o 
  -8  -1   1      130.82      129.33      5.72 o 
  -7  -1   1     1079.96     1098.94     23.75 o 
  -6  -1   1       13.04       15.53      2.90 o 
  -5  -1   1     2086.65     2091.81     24.92 o 
  -4  -1   1      203.85      224.24      4.74 o 
  -3  -1   1     1615.13     1566.08     16.40 o 
  -2  -1   1    31417.60    33458.47    670.82 o 
  -1  -1   1      147.50      128.64      2.29 o 
   1  -1   1      125.17      109.54      3.94 o 
   3  -1   1      441.70      390.51      5.48 o 
   4  -1   1      281.63      211.92     25.45 o 
   5  -1   1       55.47       49.75      8.27 o 
   6  -1   1       27.88       27.11      8.88 o 
   7  -1   1       17.93       18.31      5.56 o 
   8  -1   1      244.65      268.97     13.52 o 
   9  -1   1       12.63        5.72     11.43 o 
  10  -1   1      155.86      179.91     24.26 o 
 -10   0   1       27.26       20.24     15.99 o 
  -9   0   1       85.50       86.20     17.19 o 
  -8   0   1      247.31      210.40     24.60 o 
  -7   0   1       20.41       26.00      3.48 o 
  -6   0   1      121.26      126.09      4.74 o 
  -5   0   1       19.97       16.29      2.86 o 
  -4   0   1      846.71      821.90      9.14 o 
  -3   0   1      896.79      958.50      9.66 o 
  -2   0   1     1788.53     1849.67     22.70 o 
  -1   0   1      804.32      783.97      8.89 o 
   2   0   1     1085.26     1119.38     14.21 o 
   3   0   1     2613.15     2581.12     91.46 o 
   4   0   1      195.24      184.54      9.23 o 
   5   0   1       53.80       62.10      3.09 o 
   6   0   1       42.39       15.74     18.08 o 
   7   0   1      290.38      282.72     16.99 o 
   8   0   1       35.56       38.93      6.95 o 
   9   0   1      388.06      394.11     16.69 o 
  10   0   1       10.57       10.89     13.05 o 
  -9   1   1       39.06       39.70     10.04 o 
  -8   1   1      250.67      198.67     37.58 o 
  -7   1   1      562.95      524.36     28.98 o 
  -6   1   1       77.56       77.03      3.91 o 
  -5   1   1      417.05      410.82     16.31 o 
  -4   1   1      746.94      763.10      9.48 o 
  -3   1   1     1804.09     1750.87     23.41 o 
  -2   1   1      666.52      671.29     11.74 o 
  -1   1   1       24.55       31.39      1.91 o 
   2   1   1     7349.57     7494.41    152.49 o 
   3   1   1     3117.45     3104.36     44.22 o 
   4   1   1      711.16      784.12      8.35 o 
   5   1   1       26.16       21.53      3.11 o 
   6   1   1       29.93       21.91      2.61 o 
   7   1   1      127.94      134.60     75.93 o 
   8   1   1      264.90      294.85     11.51 o 
   9   1   1      209.11      207.10     18.69 o 
  10   1   1      111.64      123.05     11.20 o 
  -9   2   1       26.50       38.55     17.84 o 
  -8   2   1       29.77       42.18      9.35 o 
  -7   2   1      377.26      321.14     53.53 o 
  -6   2   1       69.91       65.50      4.30 o 
  -5   2   1      816.81      821.01     20.75 o 
  -4   2   1     3098.28     3185.18     34.95 o 
  -3   2   1        0.21        1.10      3.55 o 
  -2   2   1     3110.38     3026.03     57.51 o 
  -1   2   1      351.99      355.98      7.18 o 
   0   2   1    30124.34    32283.07    776.77 o 
   1   2   1     5849.38     5835.65    105.85 o 
   2   2   1      238.62      229.47      6.25 o 
   3   2   1       21.59       30.65      4.44 o 
   4   2   1        2.38        2.31      1.28 o 
   5   2   1       54.74       52.95      4.09 o 
   6   2   1      941.46      928.49     20.25 o 
   7   2   1        3.52        2.56      2.43 o 
   8   2   1      583.73      559.27     22.40 o 
   9   2   1        5.63        6.10      5.10 o 
  10   2   1      105.04       96.10     15.99 o 
  11   2   1        8.26       11.12     12.44 o 
  -9   3   1       17.63       14.68     16.53 o 
  -8   3   1      112.51      108.38     12.98 o 
  -7   3   1        0.09        1.08      5.79 o 
  -6   3   1      163.79      204.32     18.77 o 
  -5   3   1      307.52      275.76    137.85 o 
  -4   3   1        2.49        1.56      1.21 o 
  -3   3   1     4308.69     4427.29    133.17 o 
  -2   3   1       13.91       19.30      4.44 o 
  -1   3   1     3388.63     3213.16     41.87 o 
   0   3   1     4610.40     4821.95     53.79 o 
   1   3   1     2358.28     2325.71     25.81 o 
   2   3   1      928.26     1014.38     14.17 o 
   3   3   1       39.00       41.18      1.41 o 
   4   3   1      475.61      446.04      8.20 o 
   5   3   1     1517.04     1518.82     17.15 o 
   6   3   1       76.74       88.49      4.08 o 
   7   3   1      892.73      893.36     21.83 o 
   8   3   1       71.86       80.57     10.00 o 
   9   3   1      561.52      559.50     16.22 o 
  11   3   1       70.74       88.52      9.66 o 
  -8   4   1       51.96       60.72     19.93 o 
  -7   4   1      248.18      218.30     14.91 o 
  -6   4   1       64.41       55.08     15.22 o 
  -5   4   1      622.67      631.18     19.47 o 
  -4   4   1      558.31      551.62     24.18 o 
  -3   4   1      564.34      523.27     14.29 o 
  -2   4   1     1186.62     1123.90     14.48 o 
  -1   4   1      165.63      165.69      5.68 o 
   0   4   1     1482.02     1517.72     19.04 o 
   1   4   1       36.52       33.84      2.29 o 
   2   4   1      384.74      375.21     10.36 o 
   3   4   1       26.89       18.93      2.59 o 
   4   4   1      361.17      323.48      4.75 o 
   5   4   1      847.93      824.57     10.17 o 
   6   4   1      920.33      909.10     16.67 o 
   7   4   1      302.73      318.82      6.66 o 
   8   4   1      496.99      497.46      8.76 o 
   9   4   1       51.62       58.37      6.89 o 
  10   4   1      303.61      274.38     18.08 o 
  11   4   1        1.62       -1.47      4.94 o 
  -8   5   1       80.37       63.42     22.17 o 
  -7   5   1        0.55       -1.47      6.80 o 
  -6   5   1      362.44      335.02     27.27 o 
  -5   5   1      133.43      119.04     10.43 o 
  -4   5   1      699.91      701.79     28.74 o 
  -3   5   1       95.80       95.08      5.10 o 
  -2   5   1     2157.67     2220.69     45.65 o 
  -1   5   1      927.54      949.23     12.40 o 
   0   5   1      174.29      173.26      8.46 o 
   1   5   1     2612.66     2744.52     34.03 o 
   2   5   1      517.67      496.28      4.75 o 
   3   5   1       36.15       34.12      4.71 o 
   4   5   1      711.44      685.16     11.25 o 
   5   5   1      543.99      559.19      7.14 o 
   6   5   1     1367.49     1336.51     15.94 o 
   7   5   1      293.37      305.18      7.35 o 
   8   5   1      557.67      557.80     12.55 o 
   9   5   1      119.28      123.18      6.40 o 
  10   5   1        1.76       -2.65      3.15 o 
  11   5   1       31.21       31.13      6.26 o 
  -7   6   1      141.73      153.80     15.29 o 
  -6   6   1        6.71       11.90     13.90 o 
  -5   6   1      263.36      312.62     15.29 o 
  -4   6   1       59.95       60.56     13.29 o 
  -3   6   1      818.00      785.51     13.48 o 
  -2   6   1      278.66      272.30      8.11 o 
  -1   6   1      335.26      347.58      6.93 o 
   0   6   1      400.72      433.22      9.15 o 
   1   6   1       79.90       90.23      5.30 o 
   2   6   1        8.94        7.36      1.38 o 
   3   6   1     1632.19     1560.33     15.55 o 
   4   6   1      165.40      181.79      7.65 o 
   5   6   1     1149.87     1128.91     26.11 o 
   6   6   1      121.17      124.45      9.49 o 
   7   6   1      599.47      604.74      9.96 o 
   8   6   1       12.54        9.05      3.79 o 
   9   6   1      126.89      133.19      6.61 o 
  10   6   1       72.81       81.64     20.16 o 
  -7   7   1       44.73       38.62     11.74 o 
  -6   7   1      138.58      142.52     23.25 o 
  -5   7   1      209.73      207.79     14.68 o 
  -4   7   1      277.25      315.32     23.95 o 
  -3   7   1      346.11      324.06      6.10 o 
  -2   7   1      305.18      309.54      8.10 o 
  -1   7   1       22.00       29.95      2.82 o 
   0   7   1      220.49      223.31      6.99 o 
   1   7   1      138.99      145.35      5.16 o 
   2   7   1     1384.34     1374.40     13.94 o 
   3   7   1      308.10      298.03      3.29 o 
   4   7   1      819.85      840.12     21.90 o 
   5   7   1      606.97      620.50     13.63 o 
   6   7   1      881.40      834.22     17.31 o 
   7   7   1        0.81        1.15      4.52 o 
   8   7   1       27.87       20.28      3.36 o 
   9   7   1       39.00       32.44      4.23 o 
  10   7   1       62.60       62.49     10.20 o 
  -6   8   1       96.13       93.62     13.75 o 
  -5   8   1       87.78       81.96     11.90 o 
  -4   8   1      149.28      178.44     12.90 o 
  -3   8   1       99.16       90.08      6.72 o 
  -2   8   1      116.96      107.94      3.65 o 
  -1   8   1        3.92        6.80      2.86 o 
   0   8   1      165.54      173.71     13.29 o 
   1   8   1       39.65       41.32      2.97 o 
   2   8   1     1458.03     1480.31     18.58 o 
   3   8   1      419.26      420.21      7.98 o 
   4   8   1      524.60      519.44     21.47 o 
   5   8   1      293.32      297.65     15.98 o 
   6   8   1      177.36      176.91     22.83 o 
   7   8   1      534.84      528.71     22.88 o 
   8   8   1        6.62       11.95      5.35 o 
   9   8   1      127.49      129.06      9.23 o 
  10   8   1        7.05       -2.63      7.34 o 
  -5   9   1       89.78       64.42     20.32 o 
  -4   9   1       77.59       63.11     10.27 o 
  -3   9   1        7.05        4.61      4.25 o 
  -2   9   1      178.05      160.57      6.79 o 
  -1   9   1       78.14       86.40      4.12 o 
   0   9   1       19.67       23.16      3.71 o 
   1   9   1      307.23      334.35      8.37 o 
   2   9   1        0.24        1.88      3.00 o 
   3   9   1      241.17      240.75      4.61 o 
   4   9   1        0.50        4.80      6.06 o 
   5   9   1      537.96      555.38     13.90 o 
   6   9   1      114.05      130.70      8.33 o 
   7   9   1      107.64      115.14     19.47 o 
   8   9   1       72.08       92.19     15.45 o 
   9   9   1       52.75       43.52      9.31 o 
  10   9   1      173.31      182.61     16.99 o 
  -4  10   1       22.60       19.41     11.52 o 
  -3  10   1        6.53       10.39      7.88 o 
  -2  10   1        4.16        3.12      3.79 o 
  -1  10   1      110.45      105.95      5.62 o 
   0  10   1      338.14      332.73      7.63 o 
   1  10   1       72.09       77.81      7.27 o 
   2  10   1      441.94      443.26      8.99 o 
   3  10   1      143.77      146.63      5.10 o 
   4  10   1      538.76      553.40     20.16 o 
   5  10   1        2.62        2.94      6.41 o 
   6  10   1       46.02       43.49      9.73 o 
   7  10   1      202.62      208.56     11.41 o 
   8  10   1        3.88       -9.66      9.66 o 
   9  10   1      135.06      134.41     15.99 o 
  -3  11   1       31.46       27.93      8.60 o 
  -2  11   1        3.75        5.87      5.70 o 
  -1  11   1       12.34       13.80      3.33 o 
   0  11   1      120.94      131.38      6.20 o 
   1  11   1      163.17      184.45     13.07 o 
   2  11   1      223.37      222.46      6.43 o 
   3  11   1      156.14      159.65      4.25 o 
   4  11   1       15.64        7.34      1.70 o 
   6  11   1       25.60       16.22      8.88 o 
   7  11   1       48.99       43.34     11.36 o 
   8  11   1      106.14       99.80     14.52 o 
   9  11   1       24.17       16.69     10.89 o 
  -1  12   1      129.18      118.06     16.29 o 
   0  12   1       12.61       16.40      3.69 o 
   1  12   1       32.48       30.57      4.40 o 
   2  12   1       16.26       16.00      4.05 o 
   3  12   1       50.91       57.44     12.65 o 
   4  12   1      161.84      166.00     13.83 o 
   5  12   1       36.37       34.76     10.04 o 
   6  12   1       51.57       45.19     11.51 o 
   8  12   1      110.61       92.46     16.07 o 
   1  13   1        0.36        1.87      3.12 o 
   2  13   1       78.74       67.44     15.99 o 
  -4 -13   2       56.74       51.37     19.47 o 
  -3 -13   2        0.96       18.00      8.34 o 
  -2 -13   2       83.66       81.85     23.21 o 
  -1 -13   2       46.71       22.83      7.79 o 
  -6 -12   2        1.89       -4.48     14.99 o 
  -5 -12   2       31.41       18.31     16.22 o 
  -4 -12   2        2.18        8.88     13.75 o 
  -3 -12   2      202.35      195.67      7.80 o 
  -2 -12   2       15.53       11.84      3.28 o 
  -1 -12   2       42.08       35.93      5.23 o 
   0 -12   2       32.80       25.96      4.99 o 
   1 -12   2        0.17       -7.15      7.15 o 
   2 -12   2      161.96      189.80     16.30 o 
  -8 -11   2        0.07       -8.11     10.20 o 
  -7 -11   2        9.91       10.20      9.73 o 
  -6 -11   2       21.30       39.01     11.12 o 
  -5 -11   2       32.09       32.87      5.44 o 
  -4 -11   2       74.39       84.75      6.99 o 
  -3 -11   2        0.91        1.41      2.27 o 
  -2 -11   2      110.54      115.25      5.19 o 
  -1 -11   2      140.98      143.61      6.99 o 
   0 -11   2        1.57       -1.32      3.73 o 
   1 -11   2       45.35       51.44     12.51 o 
   2 -11   2        0.81        1.84      7.54 o 
   3 -11   2      162.60      149.35     10.06 o 
  -8 -10   2        4.26       -2.09      8.42 o 
  -7 -10   2        0.15      -15.45     16.30 o 
  -6 -10   2      154.53      161.04     13.44 o 
  -5 -10   2      200.04      192.01      8.00 o 
  -4 -10   2       92.40      103.44      4.63 o 
  -3 -10   2       73.70       76.50     13.21 o 
  -2 -10   2        2.49        1.89      2.97 o 
  -1 -10   2       75.14      100.90     21.09 o 
   0 -10   2       55.73       56.43      5.38 o 
   1 -10   2      481.79      461.16     11.83 o 
   2 -10   2      277.90      241.22     23.44 o 
   3 -10   2       67.87       48.13     27.54 o 
   4 -10   2       35.04       43.92      9.56 o 
  -9  -9   2        6.63       10.74      9.66 o 
  -8  -9   2        1.18        6.03     14.68 o 
  -7  -9   2      111.85      107.45      5.18 o 
  -6  -9   2        0.60       -1.02      2.55 o 
  -5  -9   2       19.17       28.08      6.74 o 
  -4  -9   2        5.65        5.90      2.79 o 
  -3  -9   2       67.36       68.02      4.38 o 
  -2  -9   2      200.22      204.78      6.57 o 
  -1  -9   2       10.39        2.59      4.92 o 
   0  -9   2      377.87      381.92     10.80 o 
   1  -9   2      139.91      140.53     11.57 o 
   2  -9   2      574.04      550.58     20.08 o 
   3  -9   2      430.99      438.05     16.22 o 
   4  -9   2      166.84      181.67     11.71 o 
   5  -9   2       48.59       34.55     22.98 o 
  -9  -8   2        4.52        3.98      5.53 o 
  -8  -8   2       20.66       22.81      2.80 o 
  -7  -8   2       97.07       89.87      5.65 o 
  -6  -8   2      248.75      229.46     14.83 o 
  -5  -8   2       18.43       17.40      4.26 o 
  -4  -8   2        3.04        0.25      1.63 o 
  -3  -8   2       29.17       35.78      3.27 o 
  -2  -8   2       10.13       10.22      2.57 o 
  -1  -8   2     1069.33     1060.50     22.66 o 
   0  -8   2       38.67       32.97      6.27 o 
   1  -8   2     1425.42     1428.80     74.31 o 
   2  -8   2      220.38      200.03     21.90 o 
   3  -8   2      357.34      410.12     18.35 o 
   4  -8   2       11.52       17.10      7.24 o 
   5  -8   2      203.75      216.72     11.08 o 
   6  -8   2       38.99       45.65      9.59 o 
 -10  -7   2       12.79       10.22      4.04 o 
  -9  -7   2        1.67        1.48      3.55 o 
  -8  -7   2      185.71      197.66      6.53 o 
  -7  -7   2      112.48      107.47      7.72 o 
  -6  -7   2       70.76       70.71      3.83 o 
  -5  -7   2      344.78      358.29      6.71 o 
  -4  -7   2        2.56        3.31      1.78 o 
  -3  -7   2     1614.74     1629.89     20.92 o 
  -2  -7   2     1205.71     1215.25     13.09 o 
  -1  -7   2      195.41      145.16     19.50 o 
   0  -7   2     2205.33     2211.80     60.60 o 
   1  -7   2      247.25      231.43      7.67 o 
   2  -7   2      922.93      974.51     18.02 o 
   3  -7   2       49.06       37.47      5.10 o 
   4  -7   2      468.94      489.15     15.05 o 
   5  -7   2        8.77       13.71      5.42 o 
   6  -7   2       12.58        0.62      7.49 o 
   7  -7   2      125.94      126.68     17.46 o 
 -10  -6   2        6.99        5.06      4.12 o 
  -9  -6   2       96.02      108.55      6.11 o 
  -8  -6   2       32.62       22.67      5.34 o 
  -7  -6   2       26.92       23.17      4.16 o 
  -6  -6   2      420.81      421.47      8.79 o 
  -5  -6   2       26.38       28.87      5.78 o 
  -4  -6   2      543.90      544.97      9.69 o 
  -3  -6   2      895.72      873.79      9.70 o 
  -2  -6   2     2133.22     2137.07     21.98 o 
  -1  -6   2     1076.60     1047.53     12.54 o 
   0  -6   2     1912.75     1886.42     45.54 o 
   1  -6   2     1266.93     1195.07     17.90 o 
   2  -6   2     1041.62      970.83     21.59 o 
   3  -6   2      136.00      146.93     10.89 o 
   4  -6   2        0.47       -2.78      4.89 o 
   5  -6   2       62.28       70.99      8.79 o 
   6  -6   2       95.37       99.37      8.39 o 
   7  -6   2        0.09        5.20     10.74 o 
   8  -6   2       54.55       57.36      9.54 o 
 -10  -5   2       41.25       44.25      8.21 o 
  -9  -5   2       17.16       19.08      6.39 o 
  -8  -5   2      235.74      232.00      7.22 o 
  -7  -5   2        1.11        1.32      2.70 o 
  -6  -5   2      123.32      119.29      4.48 o 
  -5  -5   2      116.09      123.52      4.96 o 
  -4  -5   2      331.45      375.25     10.23 o 
  -3  -5   2     1582.89     1538.85     17.78 o 
  -2  -5   2     1455.40     1503.80     17.98 o 
  -1  -5   2     2898.50     2854.77     39.34 o 
   0  -5   2      214.18      210.62      5.14 o 
   1  -5   2     1820.75     1784.11     26.77 o 
   2  -5   2      230.30      233.08     10.12 o 
   3  -5   2      493.35      464.39     12.32 o 
   4  -5   2      103.49       99.44      8.50 o 
   5  -5   2      130.54      112.12     13.29 o 
   6  -5   2       54.73       52.61      8.57 o 
   7  -5   2      235.75      228.19     14.91 o 
   8  -5   2        7.95       19.16     16.07 o 
 -10  -4   2       42.90       69.49     25.46 o 
  -9  -4   2       32.06       35.63      5.45 o 
  -8  -4   2        0.50       -1.57      2.86 o 
  -7  -4   2        1.73        0.55      3.00 o 
  -6  -4   2      122.36      118.83      3.94 o 
  -5  -4   2      854.05      862.36     12.43 o 
  -4  -4   2     1451.68     1443.14     17.62 o 
  -3  -4   2      166.60      168.38      8.12 o 
  -2  -4   2     5856.75     5850.73     72.65 o 
  -1  -4   2      802.20      789.07     10.27 o 
   0  -4   2     4631.04     4669.23     52.85 o 
   1  -4   2       24.07       27.70      3.58 o 
   2  -4   2      761.82      740.39      9.85 o 
   3  -4   2      216.38      208.44     10.78 o 
   4  -4   2        8.70       13.53      4.88 o 
   5  -4   2      404.89      414.99     12.86 o 
   6  -4   2        1.11        1.42      3.88 o 
   7  -4   2       30.62       33.12      6.33 o 
   8  -4   2      279.96      298.43     21.51 o 
   9  -4   2        0.21       -8.26     11.15 o 
 -10  -3   2        0.84       -4.01      5.28 o 
  -9  -3   2       24.31       22.62      8.61 o 
  -8  -3   2      203.35      223.07     19.70 o 
  -7  -3   2      229.99      229.76      9.56 o 
  -6  -3   2     1020.89     1057.98     14.52 o 
  -5  -3   2     1684.27     1634.08     26.44 o 
  -4  -3   2     6059.64     6028.78     75.57 o 
  -3  -3   2     1066.65      961.78     12.00 o 
  -2  -3   2     2657.13     2628.89     28.72 o 
  -1  -3   2     4426.99     4304.35     48.05 o 
   0  -3   2     1690.03     1674.54     17.33 o 
   1  -3   2      994.81      959.38     11.20 o 
   2  -3   2        3.77        5.95      1.75 o 
   3  -3   2      550.40      551.46      6.74 o 
   4  -3   2      633.52      620.67     13.35 o 
   5  -3   2      121.54      149.32     13.83 o 
   6  -3   2      790.30      766.83     30.28 o 
   7  -3   2       12.82       15.45     11.28 o 
   8  -3   2       77.56      115.17     13.75 o 
   9  -3   2        7.44       15.48     11.97 o 
 -10  -2   2       28.51       15.86      8.53 o 
  -9  -2   2       26.40       20.82      4.54 o 
  -8  -2   2        0.90        0.97      2.79 o 
  -7  -2   2      374.89      398.79      9.78 o 
  -6  -2   2        1.96        3.31      3.75 o 
  -5  -2   2     2683.30     2813.77     35.60 o 
  -4  -2   2     5802.16     6148.57     81.03 o 
  -3  -2   2     2641.43     2509.54     26.74 o 
  -2  -2   2      106.64      106.13      2.74 o 
  -1  -2   2     4074.74     4272.17     98.41 o 
   0  -2   2      278.46      264.66      6.20 o 
   1  -2   2       85.08       87.72      5.06 o 
   2  -2   2        4.50        1.24      3.09 o 
   3  -2   2     1397.65     1369.20     33.60 o 
   4  -2   2       16.43       22.87      1.19 o 
   5  -2   2      911.39      866.09     26.50 o 
   6  -2   2       74.20      101.89     12.59 o 
   7  -2   2      516.29      510.29     25.41 o 
   8  -2   2      129.95      141.28     18.69 o 
   9  -2   2       74.32       80.63     10.66 o 
  10  -2   2       44.82       51.58      8.62 o 
 -10  -1   2        7.98        8.03      7.96 o 
  -9  -1   2       12.99       14.21      4.28 o 
  -8  -1   2       50.54       53.83      4.29 o 
  -7  -1   2       13.17       15.83      3.60 o 
  -6  -1   2      320.53      324.30      7.08 o 
  -5  -1   2       20.34       21.17      2.60 o 
  -4  -1   2     1536.51     1494.10     19.57 o 
  -3  -1   2        0.48        4.19      2.64 o 
  -2  -1   2     5330.03     5199.48     87.95 o 
  -1  -1   2      940.29      904.18     10.68 o 
   0  -1   2     1406.97     1405.90     18.50 o 
   1  -1   2       33.87       47.37      9.27 o 
   2  -1   2      981.63      927.96     13.82 o 
   3  -1   2     1023.59     1042.29     25.95 o 
   4  -1   2     1917.35     1944.78     22.18 o 
   5  -1   2        4.33        3.30      1.76 o 
   6  -1   2      740.41      750.32     16.11 o 
   7  -1   2       39.92       39.01      6.26 o 
   8  -1   2      261.89      247.42     19.93 o 
   9  -1   2      384.01      404.39     27.81 o 
  10  -1   2      105.49       93.78     11.75 o 
  -9   0   2       31.87       14.14      8.34 o 
  -8   0   2      178.79      173.37     12.08 o 
  -7   0   2      830.13      847.02     33.39 o 
  -6   0   2      608.53      611.15     14.00 o 
  -5   0   2     1717.89     1723.22     21.23 o 
  -4   0   2      753.59      760.20     10.09 o 
  -3   0   2     1359.91     1288.40     20.42 o 
  -2   0   2     2401.23     2511.95     35.50 o 
  -1   0   2       23.43       21.57      2.76 o 
   0   0   2     3897.75     3898.19     50.04 o 
   1   0   2        3.51        3.57      1.88 o 
   2   0   2     1484.11     1438.65     50.56 o 
   3   0   2       13.71       15.76      3.32 o 
   4   0   2     2013.93     2145.63     25.76 o 
   5   0   2        2.63        3.53      2.70 o 
   6   0   2       18.44       13.62      2.72 o 
   7   0   2      202.96      223.37      6.00 o 
   8   0   2       79.55       81.80      7.88 o 
   9   0   2       78.06       87.91      9.50 o 
  10   0   2      221.69      245.26     24.02 o 
  -9   1   2       61.26       65.66     11.90 o 
  -8   1   2        6.65        5.16      3.39 o 
  -7   1   2     1118.14     1107.10     48.67 o 
  -6   1   2      472.34      451.74     15.31 o 
  -5   1   2     2487.30     2493.42     30.65 o 
  -4   1   2      513.64      479.95     11.25 o 
  -3   1   2      453.89      413.27     10.48 o 
  -2   1   2      324.70      345.00     14.10 o 
  -1   1   2       12.90       10.34      4.29 o 
   0   1   2      411.08      383.99      4.94 o 
   1   1   2     2284.33     2290.83     25.69 o 
   2   1   2      177.34      153.10      7.76 o 
   3   1   2      823.14      786.61     14.48 o 
   4   1   2      188.28      183.59      3.98 o 
   5   1   2      408.45      393.22      5.55 o 
   6   1   2      182.72      181.91     11.36 o 
   7   1   2       13.79       14.14      3.01 o 
   8   1   2      241.57      241.93      7.53 o 
   9   1   2       78.17       92.93      8.65 o 
  10   1   2      112.67      121.20     10.43 o 
  11   1   2       17.53       30.73      6.82 o 
  -9   2   2        4.94        5.95     14.52 o 
  -8   2   2      253.10      276.00     17.30 o 
  -7   2   2        1.20        0.18      1.48 o 
  -6   2   2      127.65      127.25      8.67 o 
  -5   2   2        1.25        3.98      2.60 o 
  -4   2   2      978.80      954.61     17.12 o 
  -3   2   2      581.95      569.58     10.48 o 
  -2   2   2      271.78      275.40      8.00 o 
  -1   2   2      188.02      158.94      4.44 o 
   0   2   2       27.50       22.97      1.85 o 
   1   2   2      774.52      722.67     21.05 o 
   2   2   2     2666.98     2565.49     28.38 o 
   3   2   2       46.47       41.17      7.15 o 
   4   2   2     2207.88     2245.93     27.21 o 
   5   2   2      843.44      850.44     22.67 o 
   6   2   2      263.56      264.42     10.66 o 
   7   2   2     1051.73     1032.67     18.00 o 
   8   2   2      172.83      156.70      6.44 o 
   9   2   2      663.28      632.34     11.43 o 
  10   2   2        1.07       -0.39      7.96 o 
  11   2   2      189.65      197.93     12.40 o 
  -8   3   2       59.88       58.32     11.97 o 
  -7   3   2      651.86      631.26     24.18 o 
  -6   3   2        4.31        2.70      1.86 o 
  -5   3   2      388.29      369.48     12.47 o 
  -4   3   2       38.80       38.28      4.23 o 
  -3   3   2       94.43       95.13     14.06 o 
  -2   3   2      927.84      966.23     14.39 o 
  -1   3   2       19.01       17.01      2.51 o 
   0   3   2     2054.44     1988.47     23.58 o 
   1   3   2     3946.86     4029.74     50.62 o 
   2   3   2       55.89       73.95      1.60 o 
   3   3   2      157.84      140.66      3.90 o 
   4   3   2      386.83      416.52      6.39 o 
   5   3   2      907.29      905.26     17.77 o 
   6   3   2      655.16      630.92     10.13 o 
   7   3   2      324.02      320.79      9.74 o 
   8   3   2     1374.07     1339.22     19.70 o 
   9   3   2      156.56      160.79      9.45 o 
  10   3   2      317.52      230.55    146.50 o 
  11   3   2       29.14       33.34     10.54 o 
  -8   4   2       51.55       54.92     20.78 o 
  -7   4   2      122.89      136.50     13.36 o 
  -6   4   2      303.24      315.55     25.95 o 
  -5   4   2      103.87       82.36      7.92 o 
  -4   4   2      509.72      535.00     16.80 o 
  -3   4   2      276.51      285.84     17.65 o 
  -2   4   2        7.43        9.78      4.29 o 
  -1   4   2     2576.63     2606.10     34.88 o 
   0   4   2      258.28      293.36     11.93 o 
   1   4   2     4551.50     4686.24     50.38 o 
   2   4   2       53.29       62.89      2.75 o 
   3   4   2       12.82       16.69      6.33 o 
   4   4   2      694.04      619.46     19.50 o 
   5   4   2      599.91      621.37      6.55 o 
   6   4   2     1194.08     1187.68     18.81 o 
   7   4   2      338.32      308.81      6.02 o 
   8   4   2      537.94      546.57     13.73 o 
   9   4   2      233.19      233.78     16.65 o 
  10   4   2       66.46       63.52      4.65 o 
  11   4   2       34.58       25.92      6.33 o 
  -7   5   2        1.16        4.33      8.03 o 
  -6   5   2        3.95       13.29     13.36 o 
  -5   5   2        5.63        6.80      6.26 o 
  -4   5   2       59.38       54.58      3.28 o 
  -3   5   2      256.83      258.27      6.16 o 
  -2   5   2      227.63      225.38      6.68 o 
  -1   5   2      402.64      391.55      7.41 o 
   0   5   2      259.11      238.34      4.46 o 
   1   5   2        0.81        4.50      1.36 o 
   2   5   2      136.11      134.65      3.71 o 
   3   5   2      294.29      252.13      8.42 o 
   4   5   2      475.56      481.17     12.67 o 
   5   5   2     3542.58     3454.86     72.61 o 
   6   5   2      229.07      232.41      3.80 o 
   7   5   2     1406.12     1379.23     16.44 o 
   8   5   2        4.17        6.90      2.21 o 
   9   5   2      333.26      322.02      7.52 o 
  10   5   2        1.97        3.44      4.15 o 
  11   5   2       44.32       16.50      6.80 o 
  -7   6   2      120.79      125.45     15.37 o 
  -6   6   2       62.15       57.86     18.85 o 
  -5   6   2       13.72       20.47      7.80 o 
  -4   6   2      113.46       98.85     18.31 o 
  -3   6   2        0.53        0.36      2.28 o 
  -2   6   2      615.44      618.55     11.05 o 
  -1   6   2      536.37      563.47      8.28 o 
   0   6   2      311.63      296.59      6.51 o 
   1   6   2      320.70      330.08     11.63 o 
   2   6   2     1037.70     1050.93     13.07 o 
   3   6   2      522.40      552.55     13.90 o 
   4   6   2     1953.52     1950.33     51.06 o 
   5   6   2      311.17      337.41     19.93 o 
   6   6   2      685.37      655.52     19.39 o 
   7   6   2       60.98       61.78      2.62 o 
   8   6   2      596.25      587.53      8.73 o 
   9   6   2       13.65        8.57      2.57 o 
  10   6   2      159.53      143.13      8.75 o 
  11   6   2        5.54        7.18      6.57 o 
  -6   7   2      107.52      104.36     23.33 o 
  -5   7   2      132.95      157.97     13.36 o 
  -4   7   2      116.57      125.29     10.74 o 
  -3   7   2      130.51      138.86      5.32 o 
  -2   7   2        3.94        4.45      2.28 o 
  -1   7   2      258.44      296.20      7.50 o 
   0   7   2      135.05      158.29      5.31 o 
   1   7   2       72.77       79.85      5.39 o 
   2   7   2     1283.22     1304.71     14.27 o 
   3   7   2      399.64      386.56      4.08 o 
   4   7   2      673.46      675.83     18.69 o 
   5   7   2      700.45      737.78     21.32 o 
   6   7   2      998.73      954.08     38.08 o 
   7   7   2      305.22      307.91     14.60 o 
   8   7   2      315.90      283.63     18.04 o 
   9   7   2      100.68      101.12      6.17 o 
  10   7   2        0.61        4.71      6.64 o 
  11   7   2        0.94       -1.08      6.26 o 
  -5   8   2        3.91       16.61     14.91 o 
  -4   8   2      152.05      148.70     12.20 o 
  -3   8   2       52.01       48.67      2.65 o 
  -2   8   2      320.69      328.00     16.80 o 
  -1   8   2       63.20       70.16     11.70 o 
   0   8   2       14.55       13.85      3.32 o 
   1   8   2       74.29       79.27      5.94 o 
   2   8   2      134.29      131.31      4.48 o 
   3   8   2     2034.16     2050.80     21.22 o 
   4   8   2      243.89      232.51     19.54 o 
   5   8   2     1934.20     1998.84     47.97 o 
   6   8   2       60.37       68.90      9.27 o 
   7   8   2      817.41      812.33     38.86 o 
   8   8   2       70.98       61.41     10.04 o 
   9   8   2       44.96       46.81      9.89 o 
  10   8   2        8.01       15.14      8.42 o 
  -5   9   2       26.78       13.67     15.99 o 
  -4   9   2       34.61       37.62      9.42 o 
  -3   9   2       56.39       48.73      5.29 o 
  -2   9   2        0.06       -2.51      4.48 o 
  -1   9   2      135.00      148.05      8.29 o 
   0   9   2      351.39      352.37      9.23 o 
   1   9   2      187.84      200.50      7.18 o 
   2   9   2     2426.85     2436.30     32.08 o 
   3   9   2        3.00        1.92      2.51 o 
   4   9   2      539.98      567.30     18.93 o 
   5   9   2        0.01       -7.88     11.05 o 
   6   9   2      586.79      607.39     22.40 o 
   8   9   2        0.45        3.01      7.11 o 
   9   9   2       24.68       18.69      9.19 o 
  10   9   2        0.14        5.41      8.34 o 
  -4  10   2        0.61       -9.12     13.67 o 
  -3  10   2        0.74       -1.00      5.95 o 
  -2  10   2       21.97       23.08      4.57 o 
  -1  10   2      116.63      135.63      6.71 o 
   0  10   2      287.11      280.90      9.74 o 
   1  10   2      201.12      189.21     22.48 o 
   2  10   2      601.45      570.84     11.19 o 
   3  10   2      866.50      853.65     11.33 o 
   4  10   2      141.71      232.82     22.25 o 
   5  10   2        4.38        5.87      6.64 o 
   7  10   2       30.54       24.64      9.27 o 
   9  10   2        1.92       -3.24      8.42 o 
  -2  11   2        3.28        3.24      5.37 o 
  -1  11   2       71.87       64.51     13.38 o 
   0  11   2        5.45        5.88      3.68 o 
   1  11   2      200.25      210.95      8.85 o 
   2  11   2       14.75       15.79      3.72 o 
   3  11   2      107.99      121.31      5.51 o 
   4  11   2        0.96        5.72      6.72 o 
   6  11   2       94.33      122.20     13.60 o 
   7  11   2       82.95       86.98     13.29 o 
   8  11   2        0.82       13.60      9.81 o 
  -1  12   2       35.53       46.38     13.12 o 
   0  12   2      274.80      249.95     11.21 o 
   1  12   2        0.72        5.17      3.85 o 
   2  12   2      295.65      295.96      8.74 o 
   3  12   2        1.68        7.34      6.72 o 
   4  12   2      325.35      312.77     17.69 o 
   5  12   2       59.27       40.94     10.43 o 
   6  12   2        9.79       16.38      9.42 o 
   8  12   2        2.85       15.53     10.97 o 
   1  13   2      205.49      199.41     17.07 o 
   2  13   2       28.40       19.31     12.44 o 
  -3 -13   3       80.03       84.28     12.59 o 
  -2 -13   3       55.81       42.36      7.57 o 
  -6 -12   3       13.43       21.71     11.28 o 
  -5 -12   3        9.30       14.75      9.96 o 
  -4 -12   3      102.97      111.34     11.55 o 
  -3 -12   3       15.76        6.51      6.06 o 
  -2 -12   3      174.36      192.57     16.61 o 
  -1 -12   3        0.68        4.16      4.35 o 
   0 -12   3      125.52      124.69      5.79 o 
   1 -12   3       38.47       16.74      7.15 o 
  -7 -11   3       23.11       22.32     19.54 o 
  -6 -11   3        3.87        3.55      8.34 o 
  -5 -11   3       77.41       74.55     20.39 o 
  -4 -11   3       15.91       11.14      3.99 o 
  -3 -11   3      181.45      172.51      9.92 o 
  -2 -11   3       52.52       53.74      6.43 o 
  -1 -11   3      570.25      539.82     13.49 o 
   0 -11   3        0.54       -0.19      2.83 o 
   1 -11   3      222.78      211.12     17.81 o 
   2 -11   3        5.69        0.16      6.68 o 
   3 -11   3        1.82       13.06      7.92 o 
  -8 -10   3        0.97       -6.41      9.50 o 
  -7 -10   3        2.64       -1.70      7.96 o 
  -6 -10   3       56.25       49.29      3.74 o 
  -5 -10   3      115.12      119.51      8.01 o 
  -4 -10   3      189.26      206.71     12.38 o 
  -3 -10   3      280.02      294.56     13.56 o 
  -2 -10   3      309.95      322.34     11.36 o 
  -1 -10   3       62.48       67.70     10.35 o 
   0 -10   3      102.96      119.94     11.70 o 
   1 -10   3        0.76        0.35      2.70 o 
   2 -10   3      134.05      157.57     10.89 o 
   3 -10   3       59.07       27.13     25.22 o 
   4 -10   3       23.34       32.92      9.42 o 
  -8  -9   3       38.56       30.57      7.56 o 
  -7  -9   3        1.55        0.31      3.23 o 
  -6  -9   3      205.58      207.23      7.73 o 
  -5  -9   3        5.69        6.38      2.90 o 
  -4  -9   3      535.27      525.27     12.14 o 
  -3  -9   3       99.11      107.15      5.12 o 
  -2  -9   3      483.69      488.64     10.76 o 
  -1  -9   3      317.65      326.47      8.76 o 
   0  -9   3        6.69        3.82      4.12 o 
   1  -9   3      157.47      173.65      8.30 o 
   2  -9   3        1.61        3.97      3.07 o 
   3  -9   3      338.07      340.18     32.02 o 
   4  -9   3       27.73       26.31      8.23 o 
   5  -9   3      121.17      102.37     62.84 o 
  -9  -8   3       48.48       29.14      8.92 o 
  -8  -8   3       19.35       23.80      5.43 o 
  -7  -8   3      288.38      298.27      9.64 o 
  -6  -8   3       75.84       89.11      6.38 o 
  -5  -8   3     1158.73     1135.33     27.08 o 
  -4  -8   3       26.55       23.33      4.11 o 
  -3  -8   3      556.76      546.58     10.85 o 
  -2  -8   3       25.42       27.89      3.35 o 
  -1  -8   3      363.56      349.78     20.16 o 
   0  -8   3      169.95      163.93      9.93 o 
   1  -8   3       87.75       90.85     20.39 o 
   2  -8   3     1092.69     1006.14     56.39 o 
   3  -8   3       14.19        6.23      5.08 o 
   4  -8   3       80.36      101.95      7.91 o 
   5  -8   3       21.79       26.47      6.66 o 
   6  -8   3       32.34       39.88      9.24 o 
  -9  -7   3        0.64        2.06      5.24 o 
  -8  -7   3      212.43      192.66      6.65 o 
  -7  -7   3       73.77       95.61     10.71 o 
  -6  -7   3      413.28      409.34     10.56 o 
  -5  -7   3       78.92       93.61     10.27 o 
  -4  -7   3      559.71      571.47     10.10 o 
  -3  -7   3      125.23      136.66      6.01 o 
  -2  -7   3      512.73      524.09     14.65 o 
  -1  -7   3      236.79      231.33      5.34 o 
   0  -7   3      270.08      254.28      8.63 o 
   1  -7   3       91.82       93.85      4.88 o 
   2  -7   3       14.46       13.17      5.33 o 
   3  -7   3      556.74      523.78     29.39 o 
   4  -7   3       50.17       58.46      8.17 o 
   5  -7   3      115.98       90.03     26.03 o 
   6  -7   3       26.74       10.60     21.90 o 
   7  -7   3        4.27       14.83     11.66 o 
  -9  -6   3       12.94        7.47      6.06 o 
  -8  -6   3       23.25       31.12      5.05 o 
  -7  -6   3        2.17        2.98      3.83 o 
  -6  -6   3      390.86      379.54      8.46 o 
  -5  -6   3      235.49      232.28      6.14 o 
  -4  -6   3       73.11       73.80      3.31 o 
  -3  -6   3      484.20      462.10     11.69 o 
  -2  -6   3       26.13       25.86      3.02 o 
  -1  -6   3      842.22      832.98     12.88 o 
   0  -6   3      616.35      643.95      9.75 o 
   1  -6   3      913.76      834.03     30.67 o 
   2  -6   3      532.51      539.75     12.32 o 
   3  -6   3      198.61      191.01      5.28 o 
   4  -6   3        5.30        3.81      4.55 o 
   5  -6   3       78.45       81.50      7.14 o 
   6  -6   3       12.81       18.09      5.92 o 
   7  -6   3      151.32      158.04     10.68 o 
   8  -6   3       35.85       35.21      8.61 o 
 -10  -5   3       13.50       17.20      7.50 o 
  -9  -5   3      154.83      168.54     14.33 o 
  -8  -5   3      142.73      135.67      8.05 o 
  -7  -5   3      656.79      652.82     13.91 o 
  -6  -5   3       47.59       50.62      5.07 o 
  -5  -5   3      325.72      328.05      7.01 o 
  -4  -5   3      378.75      376.25     10.43 o 
  -3  -5   3      419.84      438.52     20.45 o 
  -2  -5   3     1444.97     1445.09     18.21 o 
  -1  -5   3       10.46        8.65      3.58 o 
   0  -5   3     2775.18     2686.85     35.89 o 
   1  -5   3       13.39       19.34      3.15 o 
   2  -5   3     1379.26     1333.62     19.77 o 
   3  -5   3      131.81      123.32      8.54 o 
   4  -5   3      296.14      238.51     70.45 o 
   5  -5   3       98.75      109.15      8.24 o 
   6  -5   3      314.66      291.68     14.68 o 
   7  -5   3       14.19       19.08      7.80 o 
   8  -5   3      370.44      356.96     19.62 o 
 -10  -4   3       48.78       54.92     14.71 o 
  -9  -4   3       32.66       34.12      4.57 o 
  -8  -4   3      332.13      331.37      9.32 o 
  -7  -4   3        9.11       14.07      4.45 o 
  -6  -4   3     1232.39     1209.27     16.20 o 
  -5  -4   3       29.84       41.62      4.04 o 
  -4  -4   3      151.49      164.20      9.79 o 
  -3  -4   3      373.30      327.47      5.97 o 
  -2  -4   3      526.59      544.00      8.48 o 
  -1  -4   3     1778.86     1756.49     21.08 o 
   0  -4   3      258.25      241.07      9.32 o 
   1  -4   3     2106.51     2094.98     23.32 o 
   2  -4   3       27.90       33.39      2.25 o 
   3  -4   3       17.52       20.20      3.36 o 
   4  -4   3      499.54      475.49     20.59 o 
   5  -4   3        8.28       13.31      7.42 o 
   6  -4   3       51.97       53.17     13.44 o 
   7  -4   3        9.67       20.84      7.55 o 
   8  -4   3       95.39      178.51     71.65 o 
   9  -4   3      148.24      237.30     35.15 o 
 -10  -3   3       38.39       38.29      6.53 o 
  -9  -3   3       62.74       47.19      7.28 o 
  -8  -3   3      115.97      128.11      6.84 o 
  -7  -3   3      157.51      171.67      5.65 o 
  -6  -3   3       13.59       14.83      3.46 o 
  -5  -3   3      948.50      936.96     12.11 o 
  -4  -3   3      244.39      275.34      5.18 o 
  -3  -3   3     1034.86     1012.40     12.24 o 
  -2  -3   3      854.89      845.41     12.04 o 
  -1  -3   3     1261.17     1224.48     38.31 o 
   0  -3   3     1250.10     1220.50     19.08 o 
   1  -3   3        0.55        7.86      3.04 o 
   2  -3   3       63.99       57.85      3.87 o 
   3  -3   3      498.83      479.70     20.70 o 
   4  -3   3       55.26       63.03      7.18 o 
   5  -3   3     1560.67     1567.80     49.79 o 
   6  -3   3      157.31      175.42     18.96 o 
   7  -3   3     1433.90     1439.04     88.25 o 
   8  -3   3      172.91      189.50     28.89 o 
   9  -3   3       69.18       77.40     14.06 o 
  -9  -2   3      133.76      148.72     10.63 o 
  -8  -2   3        3.03        2.88      3.52 o 
  -7  -2   3       18.82       24.64      4.30 o 
  -6  -2   3       56.22       52.94      6.21 o 
  -5  -2   3        1.77        6.33      2.42 o 
  -4  -2   3     2345.50     2367.98     30.13 o 
  -3  -2   3      727.26      741.83      9.59 o 
  -2  -2   3     6981.65     7084.42    116.12 o 
  -1  -2   3      108.60       99.62      4.43 o 
   0  -2   3      878.33      908.16     12.32 o 
   1  -2   3       21.62       20.13      5.02 o 
   2  -2   3        0.75        2.36      2.73 o 
   3  -2   3      161.60      179.83      7.88 o 
   4  -2   3     2391.66     2428.56     49.52 o 
   5  -2   3       26.56       30.32      2.28 o 
   6  -2   3     1872.86     2000.39    112.07 o 
   7  -2   3      125.35      125.19     12.21 o 
   8  -2   3     1482.85     1458.85     45.69 o 
   9  -2   3       97.21       97.68     11.13 o 
  10  -2   3       41.08       35.92     10.01 o 
  -9  -1   3        1.57       -1.40      5.15 o 
  -8  -1   3      186.69      181.72     17.38 o 
  -7  -1   3      128.78      152.76     11.44 o 
  -6  -1   3       92.70       91.21      5.43 o 
  -5  -1   3      990.13      988.00     15.44 o 
  -4  -1   3      174.18      192.68      5.87 o 
  -3  -1   3      527.55      466.09      8.95 o 
  -2  -1   3      604.74      583.70      9.83 o 
  -1  -1   3     3771.45     3729.99     56.39 o 
   0  -1   3      119.87      135.78      5.00 o 
   1  -1   3       30.87       42.56      3.95 o 
   2  -1   3      102.81      113.63      8.54 o 
   3  -1   3      358.12      317.02      9.35 o 
   4  -1   3       26.01       25.11      4.87 o 
   5  -1   3     1323.17     1226.24     30.05 o 
   6  -1   3       89.86       96.75     13.06 o 
   7  -1   3      549.66      563.57      9.17 o 
   8  -1   3        0.28        8.21      7.66 o 
   9  -1   3       43.82       54.07     18.77 o 
  10  -1   3        3.54       -0.13      6.13 o 
  -9   0   3       73.28       54.28      6.83 o 
  -8   0   3        5.81        3.15      3.47 o 
  -7   0   3      485.12      490.85     12.02 o 
  -6   0   3       38.01       39.39      4.71 o 
  -5   0   3      966.83      995.24     14.15 o 
  -4   0   3      820.94      846.60     15.40 o 
  -3   0   3      347.44      303.87      7.21 o 
  -2   0   3      593.51      546.41      9.44 o 
  -1   0   3        4.60        2.45      3.47 o 
   0   0   3       40.62       52.09      3.60 o 
   1   0   3       68.88       71.53      4.11 o 
   2   0   3      934.14      946.16     11.91 o 
   3   0   3     3979.04     3907.10     54.53 o 
   4   0   3      966.79      972.07     18.93 o 
   5   0   3     2489.77     2520.35     31.89 o 
   6   0   3      357.63      353.11      7.41 o 
   7   0   3      311.42      333.08      7.97 o 
   8   0   3      215.80      204.29      9.91 o 
   9   0   3       14.52       19.03      8.67 o 
  10   0   3      127.46      142.57     16.07 o 
  -9   1   3       13.45        9.68      6.30 o 
  -8   1   3       58.42       53.07      6.35 o 
  -7   1   3       19.86       18.11      4.60 o 
  -6   1   3      306.90      301.91     12.39 o 
  -5   1   3       75.04       70.65      4.51 o 
  -4   1   3     1818.85     1806.52     29.27 o 
  -3   1   3      247.82      263.37      7.46 o 
  -2   1   3      513.74      510.01     11.86 o 
  -1   1   3      394.73      376.87      7.22 o 
   0   1   3     2549.97     2428.95     29.20 o 
   1   1   3      517.93      566.22      8.60 o 
   2   1   3     4796.71     4758.46     65.38 o 
   3   1   3      169.60      165.80      4.38 o 
   4   1   3     6814.72     7056.19    152.33 o 
   5   1   3      341.00      361.51      5.19 o 
   6   1   3     4078.40     4192.87     56.06 o 
   7   1   3      317.64      303.37     13.25 o 
   8   1   3      337.79      312.48     10.61 o 
   9   1   3      358.10      350.36      8.83 o 
  10   1   3        3.08       -3.89      4.38 o 
  11   1   3      144.48      144.24      9.51 o 
  -8   2   3       32.78       31.58      7.23 o 
  -7   2   3      582.10      543.27     46.21 o 
  -6   2   3       71.87       73.41      7.85 o 
  -5   2   3      492.98      487.53     18.42 o 
  -4   2   3        9.90       10.67      3.41 o 
  -3   2   3     1073.92     1052.18     20.68 o 
  -2   2   3       34.96       51.71      4.01 o 
  -1   2   3      216.02      217.35      5.38 o 
   0   2   3      272.04      316.74      6.00 o 
   1   2   3     3282.78     3307.78     54.61 o 
   2   2   3     2170.55     2102.70     26.00 o 
   3   2   3     5178.92     5160.49     71.57 o 
   4   2   3      585.54      642.62     15.99 o 
   5   2   3     2177.23     2147.38     41.82 o 
   6   2   3      252.85      263.70      4.82 o 
   7   2   3      396.61      391.09     12.45 o 
   8   2   3       86.00       92.61      5.92 o 
   9   2   3      104.64      105.35      6.89 o 
  10   2   3      122.75      131.20      6.60 o 
  11   2   3       13.03        7.63      6.17 o 
  -8   3   3       79.43      121.90     14.75 o 
  -7   3   3      207.70      171.18     38.42 o 
  -6   3   3      296.13      279.26     23.70 o 
  -5   3   3      388.74      343.11     34.18 o 
  -4   3   3      293.14      304.05     13.55 o 
  -3   3   3      215.01      222.74      7.65 o 
  -2   3   3      235.79      253.41      6.60 o 
  -1   3   3      644.61      606.45      9.80 o 
   0   3   3        0.36        1.07      1.86 o 
   1   3   3     3523.30     3502.43     46.06 o 
   2   3   3     3342.93     3411.65     39.32 o 
   3   3   3     1223.82     1204.35     12.97 o 
   4   3   3     2236.40     2230.22     27.51 o 
   5   3   3      222.55      210.83      7.19 o 
   6   3   3      486.46      479.37     13.31 o 
   7   3   3       48.84       59.96      6.31 o 
   8   3   3      137.76      145.63      5.48 o 
   9   3   3      170.35      180.55      8.38 o 
  10   3   3       37.94       33.22      3.44 o 
  11   3   3       33.01       18.08     11.72 o 
  -8   4   3       45.88       43.03     21.09 o 
  -7   4   3        7.20       14.45      9.04 o 
  -6   4   3        4.05        7.08      4.53 o 
  -5   4   3       21.48        8.41      4.70 o 
  -4   4   3      115.91      134.94     11.86 o 
  -3   4   3      210.30      224.75      6.96 o 
  -2   4   3     1536.71     1450.13     22.40 o 
  -1   4   3      282.26      274.78      8.35 o 
   0   4   3     2729.74     2662.60     37.06 o 
   1   4   3      392.32      389.37      6.87 o 
   2   4   3     4192.20     4204.86     53.47 o 
   3   4   3     1387.47     1457.11     13.60 o 
   4   4   3      667.88      621.84      7.76 o 
   5   4   3     2043.23     2027.11     19.74 o 
   6   4   3       65.66       70.20      3.75 o 
   7   4   3      524.00      532.08      9.12 o 
   8   4   3        1.66        1.66      2.54 o 
   9   4   3      548.03      496.76     10.05 o 
  10   4   3       98.71       91.96     11.57 o 
  11   4   3       46.95       38.10      4.31 o 
  -7   5   3      134.96      134.95     15.60 o 
  -6   5   3       36.09       39.01     17.38 o 
  -5   5   3        2.16       -0.44      2.97 o 
  -4   5   3      154.81      169.18      9.40 o 
  -3   5   3      460.11      452.74     10.37 o 
  -2   5   3      120.94      117.71      6.23 o 
  -1   5   3      562.38      570.98      9.14 o 
   0   5   3      194.98      180.96     11.47 o 
   1   5   3     4515.29     4560.51     78.44 o 
   2   5   3      489.07      531.60      6.24 o 
   3   5   3      725.90      680.36     12.93 o 
   4   5   3      509.27      608.94     21.94 o 
   5   5   3      583.95      599.67     23.10 o 
   6   5   3      567.68      543.37     12.96 o 
   7   5   3       38.06       42.74      2.22 o 
   8   5   3      624.29      621.14     10.36 o 
   9   5   3        8.56        7.78      2.39 o 
  10   5   3       98.92       94.39      6.32 o 
  11   5   3        0.60       -2.28      4.39 o 
  -7   6   3        9.16       14.52     10.43 o 
  -6   6   3      195.72      181.38     27.04 o 
  -5   6   3        1.38        0.79      0.90 o 
  -4   6   3        2.25        0.73      2.30 o 
  -3   6   3      178.52      173.95      5.16 o 
  -2   6   3      266.49      273.70      8.68 o 
  -1   6   3      368.17      383.46      6.66 o 
   0   6   3      689.76      716.54     11.45 o 
   1   6   3     2202.64     2223.16     24.99 o 
   2   6   3     1347.81     1368.60     17.33 o 
   3   6   3      231.25      238.70      4.94 o 
   4   6   3     1116.35     1162.33     26.03 o 
   5   6   3      138.84      133.64      9.12 o 
   6   6   3      322.67      324.05     13.29 o 
   7   6   3      273.81      256.67      9.60 o 
   8   6   3       86.60       94.52      5.78 o 
   9   6   3      156.38      150.77      9.75 o 
  10   6   3        0.93       -0.72      2.67 o 
  11   6   3        1.87        5.33      6.41 o 
  -6   7   3        7.79        4.25     15.06 o 
  -5   7   3        0.99       -0.54     11.05 o 
  -4   7   3      134.07      120.59      6.26 o 
  -3   7   3       13.69       16.16      3.57 o 
  -2   7   3      614.05      647.06     11.36 o 
  -1   7   3       15.82       19.96      3.86 o 
   0   7   3     1602.48     1609.67     43.91 o 
   1   7   3      814.97      837.28     13.74 o 
   2   7   3        1.41        3.32      2.87 o 
   3   7   3     1489.83     1502.52     14.48 o 
   4   7   3        0.05        2.70      8.11 o 
   5   7   3     2252.79     2336.33     67.20 o 
   6   7   3      632.71      643.77     20.32 o 
   7   7   3      454.21      498.94     18.31 o 
   8   7   3       45.05       45.65      8.73 o 
   9   7   3       46.34       46.43      9.12 o 
  -5   8   3      207.95      204.32     27.27 o 
  -4   8   3        0.55       17.54      8.19 o 
  -3   8   3      327.09      323.55     22.05 o 
  -2   8   3       29.88       29.33      4.51 o 
  -1   8   3     1037.21     1063.04     18.66 o 
   0   8   3      825.12      816.69     13.00 o 
   1   8   3       80.15       91.92      5.38 o 
   2   8   3      323.46      335.50      9.18 o 
   3   8   3       77.63       78.41      2.59 o 
   4   8   3      823.43      847.32     34.22 o 
   5   8   3        9.18       13.90      6.57 o 
   6   8   3      357.55      374.42     25.95 o 
   7   8   3       17.88       15.99      7.42 o 
   8   8   3      156.69      153.80     13.05 o 
   9   8   3        5.75       -7.57      7.57 o 
  -4   9   3       35.12       36.31      9.89 o 
  -3   9   3        8.82       11.20      7.26 o 
  -2   9   3      195.75      198.43      8.46 o 
  -1   9   3       14.57       15.40      4.52 o 
   0   9   3      272.79      291.09     13.52 o 
   1   9   3        7.77        7.99      3.69 o 
   2   9   3      629.88      606.29     10.88 o 
   3   9   3        2.51        2.76      2.02 o 
   4   9   3       79.65       84.74      9.04 o 
   5   9   3       92.38      132.09     18.00 o 
   6   9   3        8.94       20.70      7.88 o 
   8   9   3        3.62       -1.47      6.87 o 
   9   9   3       10.52        4.40      7.65 o 
  10   9   3       11.73        6.80      8.57 o 
  -3  10   3        5.36       10.58      7.57 o 
  -2  10   3      167.97      169.77      8.06 o 
  -1  10   3      206.15      192.97      6.69 o 
   0  10   3        2.13       10.11      5.53 o 
   1  10   3        7.40        7.82      2.84 o 
   2  10   3       80.59       77.80      6.68 o 
   3  10   3     1174.87     1147.15     30.83 o 
   4  10   3      273.91      286.89     24.10 o 
   5  10   3      548.55      536.48     21.71 o 
   6  10   3       30.89       29.51     15.76 o 
   7  10   3       27.76       38.62     10.20 o 
   9  10   3        7.82        3.71      8.50 o 
  10  10   3        9.51        8.96      9.66 o 
  -2  11   3       32.63       36.00     14.52 o 
  -1  11   3       50.50       50.45      9.27 o 
   0  11   3      234.85      255.04     25.95 o 
   1  11   3       20.33       20.19      3.50 o 
   2  11   3      702.54      667.95     22.45 o 
   3  11   3      216.88      195.71      6.29 o 
   4  11   3      138.17      146.38     12.28 o 
   6  11   3      172.78      131.78     14.21 o 
   7  11   3        0.98        0.15     12.20 o 
   8  11   3       18.24        5.33      8.96 o 
   0  12   3       28.59       19.60      4.85 o 
   1  12   3       60.13       60.24     13.09 o 
   2  12   3       66.18       51.91      6.50 o 
   3  12   3      213.26      225.25     14.21 o 
   4  12   3        3.16        0.00      5.87 o 
   5  12   3        5.21        0.85      6.64 o 
   6  12   3        5.42       13.83     16.14 o 
   8  12   3       32.49       15.99     11.28 o 
   2  13   3        0.78       -6.10     11.05 o 
   3  13   3       46.68       48.28     16.92 o 
   6  13   3        9.26        5.25      8.96 o 
  -5 -12   4        3.06        2.70      8.88 o 
  -4 -12   4       11.91        5.34      6.31 o 
  -3 -12   4      219.16      231.87     10.20 o 
  -2 -12   4        8.62       10.15      7.03 o 
  -1 -12   4      197.62      198.70     21.09 o 
   0 -12   4       13.42        9.54      4.34 o 
   1 -12   4      136.68      118.04     19.43 o 
  -6 -11   4        5.58       -7.49     16.69 o 
  -5 -11   4       36.80       32.41      4.14 o 
  -4 -11   4       97.72       97.48      6.30 o 
  -3 -11   4      115.66      117.27      8.40 o 
  -2 -11   4      244.09      229.48     10.91 o 
  -1 -11   4      102.24       94.95      7.07 o 
   0 -11   4      150.61      145.87     14.29 o 
   1 -11   4      104.33       81.71     14.29 o 
   2 -11   4       68.18       61.06      5.07 o 
   3 -11   4        2.84       -3.80      8.00 o 
  -7 -10   4       11.68        8.56      6.24 o 
  -6 -10   4       91.25       85.51      8.61 o 
  -5 -10   4       52.13       39.76      5.94 o 
  -4 -10   4      256.41      266.33     10.89 o 
  -3 -10   4       90.08      101.25     13.51 o 
  -2 -10   4      351.38      385.59     36.96 o 
  -1 -10   4      154.70      165.75      7.70 o 
   0 -10   4      240.73      232.95     20.35 o 
   1 -10   4       94.81      128.03     25.84 o 
   2 -10   4        2.84       10.06      3.88 o 
   3 -10   4       13.29        2.18      8.15 o 
   4 -10   4       16.94       22.52      9.03 o 
  -8  -9   4       20.14       11.45      5.76 o 
  -7  -9   4       78.28       69.90     12.22 o 
  -6  -9   4       11.94       12.44      3.77 o 
  -5  -9   4      255.87      256.31      9.50 o 
  -4  -9   4        2.23        0.23      2.59 o 
  -3  -9   4      640.54      648.24     15.81 o 
  -2  -9   4        0.63        2.90      3.43 o 
  -1  -9   4      370.25      366.96      9.94 o 
   0  -9   4      144.85      158.89     20.32 o 
   1  -9   4      159.27      158.93     10.74 o 
   2  -9   4       57.23       42.03     10.81 o 
   3  -9   4      103.38       97.00      7.45 o 
   4  -9   4        1.51       -1.26      6.53 o 
   5  -9   4       51.19       56.68     11.23 o 
  -8  -8   4       30.56       27.45      4.34 o 
  -7  -8   4       14.78       19.80      5.38 o 
  -6  -8   4      307.52      305.60     19.58 o 
  -5  -8   4      113.73      118.42      4.89 o 
  -4  -8   4      640.85      655.91     13.71 o 
  -3  -8   4      120.44      123.22      5.82 o 
  -2  -8   4      765.05      767.08     16.60 o 
  -1  -8   4      106.26      106.35      6.01 o 
   0  -8   4        1.63        1.86      5.72 o 
   1  -8   4        6.99        4.68      4.44 o 
   2  -8   4       15.42       15.69      5.14 o 
   3  -8   4      547.60      491.47     47.55 o 
   4  -8   4      157.41      145.29     19.20 o 
   5  -8   4      302.89      335.63     13.60 o 
   6  -8   4      173.39      123.70     12.66 o 
  -9  -7   4        1.24       -1.47      4.12 o 
  -8  -7   4       45.77       49.31      6.81 o 
  -7  -7   4      137.74      119.57      6.97 o 
  -6  -7   4      352.61      353.39     11.60 o 
  -5  -7   4      399.07      402.46     16.68 o 
  -4  -7   4      552.03      582.35     10.67 o 
  -3  -7   4      363.53      357.91      8.21 o 
  -2  -7   4      442.75      442.58     14.17 o 
  -1  -7   4      249.19      254.18      9.79 o 
   0  -7   4       21.06       27.29      6.13 o 
   1  -7   4        1.93        0.44      3.42 o 
   2  -7   4      165.32      170.45      6.03 o 
   3  -7   4      450.76      413.84     15.91 o 
   4  -7   4      251.09      231.22     12.36 o 
   5  -7   4        0.38        2.34      8.28 o 
   6  -7   4      116.57      108.93     51.60 o 
   7  -7   4      184.38      229.89     21.47 o 
  -9  -6   4       96.63      106.78      8.06 o 
  -8  -6   4       10.38       10.38      5.32 o 
  -7  -6   4      207.87      239.04     11.86 o 
  -6  -6   4       29.45       26.41      3.75 o 
  -5  -6   4      908.32      903.53     22.70 o 
  -4  -6   4       19.40       19.01      3.76 o 
  -3  -6   4      602.46      602.90     11.93 o 
  -2  -6   4       85.55       96.28      5.30 o 
  -1  -6   4       80.84       99.11      4.90 o 
   0  -6   4      159.41      167.25      7.65 o 
   1  -6   4      211.94      203.16      8.72 o 
   2  -6   4      741.52      741.57     19.20 o 
   3  -6   4       66.96       70.32      5.40 o 
   4  -6   4      218.21      194.56     22.40 o 
   5  -6   4       20.21       19.47      5.47 o 
   6  -6   4      102.75      132.55      9.26 o 
   7  -6   4       29.99       29.98      7.44 o 
   8  -6   4      115.14      125.62     11.41 o 
  -9  -5   4        4.80        3.36      4.12 o 
  -8  -5   4      322.71      307.34     10.96 o 
  -7  -5   4      189.15      198.70     13.03 o 
  -6  -5   4      493.22      513.29     11.66 o 
  -5  -5   4       89.66       94.21      8.13 o 
  -4  -5   4      469.00      458.04     11.85 o 
  -3  -5   4       26.85       31.45      3.45 o 
  -2  -5   4       22.22       25.46      3.73 o 
  -1  -5   4      356.78      347.96      7.10 o 
   0  -5   4      174.35      172.74     11.16 o 
   1  -5   4      177.53      159.84      4.94 o 
   2  -5   4      712.10      719.71     12.32 o 
   3  -5   4      861.96      855.59     13.61 o 
   4  -5   4      304.69      323.48     16.84 o 
   5  -5   4      458.18      328.00     93.43 o 
   6  -5   4      464.28      451.54     27.31 o 
   7  -5   4      155.48      166.21     11.96 o 
   8  -5   4       65.34       67.91     10.60 o 
  -9  -4   4      127.33      144.27     11.24 o 
  -8  -4   4       76.01       76.56      7.92 o 
  -7  -4   4      447.38      439.95     12.20 o 
  -6  -4   4      372.58      384.67     10.46 o 
  -5  -4   4      532.23      533.18     13.40 o 
  -4  -4   4      195.79      210.38      6.11 o 
  -3  -4   4       79.35       86.22      5.06 o 
  -2  -4   4      194.33      206.48      6.17 o 
  -1  -4   4       34.82       37.46      3.22 o 
   0  -4   4     1822.46     1830.95     27.62 o 
   1  -4   4     1506.56     1583.64     25.26 o 
   2  -4   4     1636.59     1579.98     34.14 o 
   3  -4   4      999.42     1009.54     36.54 o 
   4  -4   4      621.73      637.09     16.88 o 
   5  -4   4     1677.43     1732.94     22.13 o 
   6  -4   4        0.02       -0.86      6.90 o 
   7  -4   4      193.37      197.10     13.01 o 
   8  -4   4      221.89      250.70     15.53 o 
   9  -4   4      141.39      222.43     26.11 o 
  -9  -3   4      161.36      179.71     13.37 o 
  -8  -3   4       21.28       19.54      5.03 o 
  -7  -3   4      275.82      295.32      9.08 o 
  -6  -3   4       73.96       67.84      8.98 o 
  -5  -3   4       86.62       94.66      5.47 o 
  -4  -3   4      417.93      432.12      8.32 o 
  -3  -3   4        3.93       10.40      3.34 o 
  -2  -3   4      115.31      129.51      4.53 o 
  -1  -3   4      796.52      803.77     23.44 o 
   0  -3   4      459.20      485.42     14.83 o 
   1  -3   4      937.91      909.13     15.56 o 
   2  -3   4      182.39      195.90      6.06 o 
   3  -3   4      353.33      320.76      9.52 o 
   4  -3   4      762.24      712.60     30.90 o 
   5  -3   4      187.01      184.39     12.13 o 
   6  -3   4     1433.47     1418.25     56.85 o 
   7  -3   4       87.21      381.21    205.90 o 
   8  -3   4      392.91      425.82     44.26 o 
   9  -3   4       17.74       21.94     11.20 o 
  -9  -2   4       23.68       18.75      6.72 o 
  -8  -2   4      138.97      152.39      6.72 o 
  -7  -2   4        3.04        6.64      3.78 o 
  -6  -2   4      153.54      157.18      7.20 o 
  -5  -2   4        8.04        5.18      3.03 o 
  -4  -2   4       15.04       15.63      3.09 o 
  -3  -2   4      509.69      479.48      9.96 o 
  -2  -2   4      362.59      331.41      7.84 o 
  -1  -2   4      671.39      645.58     13.92 o 
   0  -2   4     1470.13     1520.92     22.18 o 
   1  -2   4      247.40      231.78      7.00 o 
   2  -2   4      277.76      371.87      7.48 o 
   3  -2   4       18.37       44.88      9.27 o 
   4  -2   4      237.12      248.27     17.69 o 
   5  -2   4     1298.50     1267.08     30.90 o 
   6  -2   4        1.47        3.92      1.85 o 
   7  -2   4      231.59      244.58     19.03 o 
   8  -2   4      311.35      534.73    225.06 o 
   9  -2   4      455.21      463.28     18.48 o 
  10  -2   4        0.42       10.12     10.12 o 
  -9  -1   4      168.58      182.53     13.42 o 
  -8  -1   4       41.20       44.10      6.61 o 
  -7  -1   4      114.51      126.00      7.56 o 
  -6  -1   4       58.90       63.46      5.42 o 
  -5  -1   4      102.79      126.49      6.40 o 
  -4  -1   4      793.60      767.46     13.06 o 
  -3  -1   4      584.20      622.53     10.48 o 
  -2  -1   4     1048.13      974.09     15.39 o 
  -1  -1   4      291.29      304.39      7.29 o 
   0  -1   4     1480.59     1481.17     19.25 o 
   1  -1   4     2498.11     2533.27     35.76 o 
   2  -1   4      240.82      262.68     10.81 o 
   3  -1   4     3632.80     3795.60     95.48 o 
   4  -1   4       41.86       27.58      5.25 o 
   5  -1   4     1335.30     1338.84     30.20 o 
   6  -1   4      779.45      756.79     35.61 o 
   7  -1   4      913.42      927.27     18.24 o 
   8  -1   4      845.81      821.37     12.73 o 
   9  -1   4       27.57       31.85      7.80 o 
  10  -1   4      102.83      114.09     14.68 o 
  -9   0   4       90.76      105.80     24.88 o 
  -8   0   4       72.12       70.51      5.59 o 
  -7   0   4        1.26       -0.37      4.66 o 
  -6   0   4       72.87       90.14      8.34 o 
  -5   0   4       31.24       31.18      3.34 o 
  -4   0   4      108.31      117.11      7.76 o 
  -3   0   4     1314.98     1317.48     21.40 o 
  -2   0   4        0.76        4.70      3.63 o 
  -1   0   4     1589.46     1543.17     30.59 o 
   0   0   4       38.92       37.98      3.75 o 
   1   0   4      409.15      405.13      8.22 o 
   2   0   4     1509.26     1487.35     20.64 o 
   3   0   4        3.20        5.15      2.83 o 
   4   0   4     8481.03     8725.10    206.79 o 
   5   0   4      748.48      769.92     26.26 o 
   6   0   4     1634.64     1613.48     23.26 o 
   7   0   4      263.25      257.43      6.05 o 
   8   0   4      815.55      817.00     13.36 o 
   9   0   4      393.05      379.62     11.53 o 
  10   0   4        0.06       -1.12      5.35 o 
  -8   1   4        2.58        2.02      2.92 o 
  -7   1   4       16.38       21.12      5.87 o 
  -6   1   4       15.44       11.22      3.83 o 
  -5   1   4      588.20      594.37     25.41 o 
  -4   1   4      269.36      263.20     14.52 o 
  -3   1   4      172.25      168.20      9.38 o 
  -2   1   4       92.19      130.85      5.56 o 
  -1   1   4      475.89      486.12      7.83 o 
   0   1   4     2445.40     2357.93     31.69 o 
   1   1   4     1411.89     1404.80     18.91 o 
   2   1   4       84.11       63.58      3.75 o 
   3   1   4     3863.02     3935.32     65.97 o 
   4   1   4      454.01      525.48     14.99 o 
   5   1   4     2237.32     2209.80     42.25 o 
   6   1   4       53.75       60.65      3.56 o 
   7   1   4     1242.03     1220.68     16.99 o 
   8   1   4       13.71       11.93      4.00 o 
   9   1   4        9.39        4.05      3.01 o 
  10   1   4        4.31       -0.97      4.00 o 
  11   1   4        0.02       -2.04      5.60 o 
  -8   2   4       12.94       12.29     15.53 o 
  -7   2   4       51.54       56.42      9.01 o 
  -6   2   4      147.24      149.46      9.18 o 
  -5   2   4       14.88       14.30      6.33 o 
  -4   2   4      489.00      515.98     13.29 o 
  -3   2   4      568.89      570.93     10.85 o 
  -2   2   4      424.48      413.54     12.02 o 
  -1   2   4     1354.74     1349.79     23.71 o 
   0   2   4     1280.06     1324.58     16.41 o 
   1   2   4     1182.56     1187.96     14.03 o 
   2   2   4     4947.75     5127.60     69.92 o 
   3   2   4     2918.49     2886.80     34.96 o 
   4   2   4     3480.72     3430.53     48.09 o 
   5   2   4      940.91      951.88     21.36 o 
   6   2   4     1342.21     1310.19     23.73 o 
   7   2   4      134.43      141.42      7.09 o 
   8   2   4      257.32      263.13      8.93 o 
   9   2   4        9.32       10.25      3.73 o 
  10   2   4        1.06        0.47      3.31 o 
  11   2   4       13.08       13.40      8.53 o 
  -8   3   4        5.69       14.21      7.04 o 
  -7   3   4       30.16       23.30      8.89 o 
  -6   3   4        1.58        4.64      2.63 o 
  -5   3   4      238.31      235.34      9.43 o 
  -4   3   4       84.36      106.21     13.09 o 
  -3   3   4      235.06      240.78     16.18 o 
  -2   3   4      384.49      372.18     27.15 o 
  -1   3   4       19.27       22.40      4.80 o 
   0   3   4     2551.95     2515.75     33.92 o 
   1   3   4     1518.75     1592.66     18.51 o 
   2   3   4     1214.20     1083.68     12.96 o 
   3   3   4     2222.39     2315.46     40.44 o 
   4   3   4     3753.90     3755.45     50.42 o 
   5   3   4      655.84      693.88     11.59 o 
   6   3   4     1569.96     1641.96     19.37 o 
   7   3   4      730.00      734.00     18.06 o 
   8   3   4        0.52        0.27      2.36 o 
   9   3   4       70.98       66.47      4.29 o 
  10   3   4       37.70       31.19      4.45 o 
  11   3   4        0.97       -0.03      3.13 o 
  -7   4   4       56.17       61.65      8.95 o 
  -6   4   4      299.98      281.02     20.41 o 
  -5   4   4       10.92        3.86      5.59 o 
  -4   4   4        2.21        5.66      4.83 o 
  -3   4   4       41.43       47.28      5.65 o 
  -2   4   4      152.39      171.39      8.69 o 
  -1   4   4      351.96      329.93     10.41 o 
   0   4   4        4.14        7.03      2.53 o 
   1   4   4     2072.75     1944.60     24.67 o 
   2   4   4      860.33      960.97     10.74 o 
   3   4   4     2809.82     2624.02     31.64 o 
   4   4   4        5.85       12.78      1.75 o 
   5   4   4     1372.03     1373.97     19.96 o 
   6   4   4       51.58       64.30      3.98 o 
   7   4   4        2.64        1.57      1.75 o 
   8   4   4        2.06        0.98      2.10 o 
   9   4   4        0.93        4.20      2.67 o 
  10   4   4       27.86       29.83      3.18 o 
  11   4   4       58.00       72.53      4.97 o 
  -7   5   4        6.83       14.29     10.81 o 
  -6   5   4      123.33      153.37     10.67 o 
  -5   5   4        0.92        8.16     11.82 o 
  -4   5   4      156.34      189.69     10.62 o 
  -3   5   4      227.12      240.70      9.69 o 
  -2   5   4      565.18      563.21     16.61 o 
  -1   5   4      845.90      823.18     12.85 o 
   0   5   4     1757.22     1688.05     24.09 o 
   1   5   4     2528.06     2549.37     50.67 o 
   2   5   4     4199.76     4344.41     68.32 o 
   3   5   4      953.46     1018.68      9.61 o 
   4   5   4     1839.56     1861.77     17.17 o 
   5   5   4      126.64      118.79      3.09 o 
   6   5   4      125.93      120.44      3.49 o 
   7   5   4       60.69       60.97      2.76 o 
   8   5   4       42.32       34.23      3.34 o 
   9   5   4       81.68      100.97     15.40 o 
  10   5   4      154.11      131.78      7.03 o 
  11   5   4       59.38       47.07     10.73 o 
  -6   6   4       33.87       38.86     19.85 o 
  -5   6   4        5.01        0.40      6.03 o 
  -4   6   4       31.45       37.33      7.42 o 
  -3   6   4       66.38       59.56      7.69 o 
  -2   6   4     1845.83     1861.80     85.82 o 
  -1   6   4     1243.06     1225.29     43.26 o 
   0   6   4      626.24      625.53     20.47 o 
   1   6   4     2440.19     2398.37     35.47 o 
   2   6   4     1314.05     1332.25     15.01 o 
   3   6   4     1630.75     1738.74     25.18 o 
   4   6   4      144.31      152.95     14.99 o 
   5   6   4      799.04      799.50     31.21 o 
   6   6   4        4.94        4.25      8.73 o 
   7   6   4       10.88       13.98     10.51 o 
   8   6   4      123.33      118.22      6.97 o 
   9   6   4        6.25        2.15      2.37 o 
  10   6   4      132.13      149.86     19.47 o 
  11   6   4       82.72       56.16      9.50 o 
  -5   7   4      152.33      125.22     23.95 o 
  -4   7   4       26.89       15.05      7.47 o 
  -3   7   4      505.27      487.39      9.96 o 
  -2   7   4      215.21      226.66     10.51 o 
  -1   7   4      288.11      301.63      7.32 o 
   0   7   4       37.54       36.00      3.71 o 
   1   7   4      508.27      515.12      9.89 o 
   2   7   4      489.16      497.02      7.57 o 
   3   7   4      186.93      195.81     19.47 o 
   4   7   4        8.52       13.83      9.96 o 
   5   7   4       28.34       25.41      6.72 o 
   6   7   4       96.50      104.05      9.73 o 
   7   7   4       83.33       84.66      9.66 o 
   8   7   4       13.60       15.14      7.18 o 
   9   7   4       95.82       96.40     18.38 o 
  -5   8   4       13.67        1.16     13.36 o 
  -4   8   4       19.25       25.65      9.27 o 
  -3   8   4      116.10      116.26     13.67 o 
  -2   8   4      421.19      406.30      9.15 o 
  -1   8   4       41.14       42.58      5.56 o 
   0   8   4      783.10      803.27     19.12 o 
   1   8   4     1032.42     1038.23     18.18 o 
   2   8   4      645.44      651.95     10.40 o 
   3   8   4       93.54       95.09      4.79 o 
   4   8   4        1.37        6.41      5.56 o 
   5   8   4       76.46       84.74      9.35 o 
   6   8   4       78.88       84.89     16.92 o 
   7   8   4       90.16      113.55     11.05 o 
   8   8   4      109.13       98.95     11.74 o 
   9   8   4       27.03       36.15      9.42 o 
  -4   9   4       57.42       35.46     18.00 o 
  -3   9   4      110.26      124.14     12.44 o 
  -2   9   4      269.46      264.88     18.42 o 
  -1   9   4      230.48      237.49     19.85 o 
   0   9   4      462.30      471.09     15.02 o 
   1   9   4      705.04      702.28     14.82 o 
   2   9   4        0.09        1.82      3.28 o 
   3   9   4      256.40      262.22     13.99 o 
   4   9   4        1.18       -1.16      5.33 o 
   5   9   4        3.59        4.02     10.58 o 
   6   9   4      266.61      274.30     15.60 o 
   7   9   4       22.98       30.67     15.76 o 
   8   9   4       63.68       58.24     11.12 o 
   9   9   4       52.29       59.87     11.74 o 
  10   9   4       16.51       29.66     10.66 o 
  -3  10   4      127.57       95.63     20.93 o 
  -2  10   4       24.41       19.89      6.19 o 
  -1  10   4       87.91       85.59     18.42 o 
   0  10   4      196.32      182.14      9.15 o 
   1  10   4        1.00       -2.61      3.78 o 
   2  10   4       99.53      101.82      6.50 o 
   3  10   4      139.77      133.88      5.01 o 
   4  10   4      165.76      170.25     20.55 o 
   5  10   4        7.46       20.55      7.88 o 
   6  10   4       29.83       41.64     17.07 o 
   7  10   4       68.71      115.17     13.29 o 
   9  10   4       11.18       21.55     10.66 o 
  -1  11   4        3.32        4.32      3.98 o 
   0  11   4       64.42       56.28      6.41 o 
   1  11   4        5.61        5.63      3.10 o 
   2  11   4       40.16       22.75      3.89 o 
   3  11   4       31.29       28.86      4.11 o 
   4  11   4       69.86       83.43     17.77 o 
   5  11   4       27.58       35.53     16.45 o 
   6  11   4      102.09      115.02     13.52 o 
   7  11   4        4.60       -6.80     15.29 o 
   8  11   4       34.31       29.51     11.43 o 
   0  12   4        0.41       18.99     18.31 o 
   1  12   4        7.11        3.83      3.32 o 
   2  12   4        2.53       -2.06      3.53 o 
   3  12   4        0.57       -2.55      6.41 o 
   4  12   4       60.61       74.70     11.20 o 
   5  12   4       23.53       -0.93      7.03 o 
   7  12   4       68.20       55.00     13.05 o 
   8  12   4        1.98       -4.56     17.07 o 
   3  13   4       42.09       45.50     16.92 o 
   4  13   4        3.98        0.77     12.05 o 
   5  13   4        1.71        9.58      8.96 o 
  -4 -12   5       11.91        4.11      8.46 o 
  -3 -12   5      130.25      145.07     44.15 o 
  -2 -12   5       39.71       35.51      7.54 o 
  -1 -12   5       33.67       24.23      7.37 o 
   0 -12   5       57.22       57.20     12.94 o 
  -6 -11   5       63.73       44.34     10.62 o 
  -5 -11   5        5.81       13.96      3.85 o 
  -4 -11   5       30.89       20.82      5.22 o 
  -3 -11   5       12.82        8.73      5.01 o 
  -2 -11   5       39.66       39.21      6.24 o 
  -1 -11   5       15.19       14.15      5.24 o 
   0 -11   5       33.02       28.73     11.16 o 
   1 -11   5      124.36      131.44     30.51 o 
   2 -11   5        5.78        2.17      4.37 o 
  -7 -10   5        0.74       -1.10      5.79 o 
  -6 -10   5       66.72       66.63     19.95 o 
  -5 -10   5       25.35       20.08      6.65 o 
  -4 -10   5        0.36       -1.35      3.47 o 
  -3 -10   5       55.11       53.48      7.53 o 
  -2 -10   5      253.80      252.12      9.56 o 
  -1 -10   5      169.32      174.80      8.55 o 
   0 -10   5       90.67      111.75     12.28 o 
   1 -10   5      121.80      117.07      8.25 o 
   2 -10   5       59.77       41.48     20.97 o 
   3 -10   5        0.61       -5.72      6.80 o 
   4 -10   5        0.74        4.37      7.63 o 
  -7  -9   5       48.01       29.31     15.61 o 
  -6  -9   5        5.82       10.15      6.07 o 
  -5  -9   5       12.70       10.66      5.72 o 
  -4  -9   5      118.43      127.97      9.02 o 
  -3  -9   5       39.16       34.74      4.16 o 
  -2  -9   5      270.57      265.31      7.58 o 
  -1  -9   5        1.21        1.76      3.45 o 
   0  -9   5      162.52      168.75     12.36 o 
   1  -9   5      222.47      206.38      8.12 o 
   2  -9   5        1.11       -1.86      4.44 o 
   3  -9   5      107.42      108.51     24.76 o 
   4  -9   5       87.37      102.97     12.17 o 
   5  -9   5      266.47      275.00     13.77 o 
  -8  -8   5       38.96       29.69      5.71 o 
  -7  -8   5        0.21       -2.39      4.14 o 
  -6  -8   5      106.00       97.75      6.34 o 
  -5  -8   5      168.47      172.34      7.80 o 
  -4  -8   5       82.67       77.55     10.72 o 
  -3  -8   5      184.89      191.96     10.14 o 
  -2  -8   5      163.77      156.79      7.98 o 
  -1  -8   5      235.00      242.50      7.67 o 
   0  -8   5        5.09       10.19      4.32 o 
   1  -8   5      409.83      395.07     12.84 o 
   2  -8   5       71.88       70.93      8.61 o 
   3  -8   5       50.02       42.57     17.69 o 
   4  -8   5       45.50       31.00      8.92 o 
   5  -8   5      106.89      120.95     10.62 o 
   6  -8   5       77.24      108.96     32.87 o 
  -8  -7   5        4.99        6.21      6.47 o 
  -7  -7   5       30.02       30.15      4.35 o 
  -6  -7   5        0.41        2.19      3.83 o 
  -5  -7   5      190.07      200.29     11.86 o 
  -4  -7   5      180.21      174.47      7.59 o 
  -3  -7   5      316.04      320.67      8.50 o 
  -2  -7   5      165.60      162.06      5.75 o 
  -1  -7   5       48.35       37.97      6.61 o 
   0  -7   5      169.91      167.47     11.85 o 
   1  -7   5      221.78      220.90      7.12 o 
   2  -7   5       25.20       16.28      5.11 o 
   3  -7   5      259.44      254.71     10.24 o 
   4  -7   5      267.21      260.23     30.05 o 
   5  -7   5      313.27      323.05     60.99 o 
   6  -7   5       92.18      102.08      9.83 o 
   7  -7   5      201.00      204.20     34.76 o 
  -8  -6   5       15.27        6.96      4.15 o 
  -7  -6   5        4.54        6.36      6.01 o 
  -6  -6   5      141.78      152.21      7.01 o 
  -5  -6   5       17.47       19.10      4.07 o 
  -4  -6   5      297.24      298.72     11.21 o 
  -3  -6   5       24.67       30.26      4.22 o 
  -2  -6   5      617.34      628.43     13.46 o 
  -1  -6   5      226.38      231.51      6.96 o 
   0  -6   5       94.00      112.51      9.24 o 
   1  -6   5       88.37      100.71      7.83 o 
   2  -6   5       88.67       93.72      6.78 o 
   3  -6   5     1491.91     1471.00     26.19 o 
   4  -6   5     2009.82     1962.98     32.31 o 
   5  -6   5        2.96        4.12      8.42 o 
   6  -6   5     1013.81     1031.43     24.63 o 
   7  -6   5        0.22        2.49      7.55 o 
   8  -6   5      126.59      125.39     19.93 o 
  -9  -5   5       41.62       27.77      6.62 o 
  -8  -5   5       35.03       26.65      5.62 o 
  -7  -5   5      197.45      197.30      8.27 o 
  -6  -5   5      150.71      164.71      7.31 o 
  -5  -5   5      460.54      456.02     16.25 o 
  -4  -5   5       46.09       49.69      4.71 o 
  -3  -5   5      306.04      315.62      9.12 o 
  -2  -5   5        1.27        6.91      2.97 o 
  -1  -5   5      170.84      181.54      7.78 o 
   0  -5   5      707.93      724.04     14.39 o 
   1  -5   5     1543.90     1577.46     21.55 o 
   2  -5   5     1535.66     1536.55     19.84 o 
   3  -5   5     3796.71     4023.43     63.13 o 
   4  -5   5      318.94      320.29     13.02 o 
   5  -5   5       44.52       43.42      4.94 o 
   6  -5   5      170.95      169.60     11.59 o 
   7  -5   5      302.14      317.85     15.42 o 
   8  -5   5       32.55       32.00      8.95 o 
  -9  -4   5       31.95       26.31      6.07 o 
  -8  -4   5       32.03       29.60      5.52 o 
  -7  -4   5       88.52      109.15     10.76 o 
  -6  -4   5      182.39      208.33     11.29 o 
  -5  -4   5      387.29      392.35     11.22 o 
  -4  -4   5      118.09      127.28      5.82 o 
  -3  -4   5       74.64       91.52      8.98 o 
  -2  -4   5       10.45       12.95      3.83 o 
  -1  -4   5      141.92      145.05     14.25 o 
   0  -4   5     1013.90     1024.54     20.32 o 
   1  -4   5     1037.32      990.02     16.60 o 
   2  -4   5      266.49      258.99      9.87 o 
   3  -4   5     1296.12     1299.11     22.65 o 
   4  -4   5     1430.44     1420.11     37.85 o 
   5  -4   5       30.99       42.56      9.12 o 
   6  -4   5       57.35       45.73      4.24 o 
   7  -4   5       49.41       41.55     11.93 o 
   8  -4   5      121.75      111.35      9.59 o 
   9  -4   5        0.73        3.90      8.92 o 
  -9  -3   5        0.06        2.40      5.34 o 
  -8  -3   5       57.77       51.87      7.60 o 
  -7  -3   5        0.24        1.09      3.53 o 
  -6  -3   5      288.25      292.41     13.19 o 
  -5  -3   5      107.30      107.17      5.13 o 
  -4  -3   5       25.77       24.91      3.97 o 
  -3  -3   5       20.34       17.17      4.42 o 
  -2  -3   5      552.77      523.48     20.20 o 
  -1  -3   5       20.57       21.40      4.12 o 
   0  -3   5      366.42      333.99     12.36 o 
   1  -3   5      220.28      235.80      7.11 o 
   2  -3   5     1669.15     1484.72     26.46 o 
   3  -3   5        0.22        1.41      3.89 o 
   4  -3   5     1769.41     1848.59     44.19 o 
   5  -3   5       18.35       16.76      7.42 o 
   6  -3   5     1787.60     1827.27     66.05 o 
   7  -3   5      567.06      543.83     22.22 o 
   8  -3   5        1.92       97.29     64.39 o 
   9  -3   5       56.19       55.27     10.59 o 
  -9  -2   5       82.52      110.05      9.66 o 
  -8  -2   5       19.34       18.27      4.64 o 
  -7  -2   5      169.15      180.01     14.58 o 
  -6  -2   5        1.55       -1.27      4.98 o 
  -5  -2   5       35.18       34.40      7.47 o 
  -4  -2   5       11.93        5.60      3.70 o 
  -3  -2   5       99.26      109.04      8.80 o 
  -2  -2   5      376.09      358.96      9.39 o 
  -1  -2   5     1857.74     1786.40     27.47 o 
   0  -2   5     2753.56     2856.19     43.29 o 
   1  -2   5     8530.38     9098.47    156.17 o 
   2  -2   5     1615.60     1587.43     47.20 o 
   3  -2   5     2599.37     2505.20     61.45 o 
   4  -2   5      136.90      119.32     14.48 o 
   5  -2   5     1219.82     1242.67     44.65 o 
   6  -2   5      106.15      108.61     10.89 o 
   7  -2   5      136.72      134.78     12.69 o 
   8  -2   5      261.98      263.73     14.69 o 
   9  -2   5        6.08      143.35     98.14 o 
  10  -2   5       88.24      139.82     16.76 o 
  -8  -1   5       81.92       79.15      7.79 o 
  -7  -1   5      106.57      121.09      9.42 o 
  -6  -1   5       28.85       29.06      5.43 o 
  -5  -1   5        1.84        5.73      2.95 o 
  -4  -1   5       27.55       23.83      5.15 o 
  -3  -1   5      445.05      413.52     10.96 o 
  -2  -1   5      132.90      114.95      5.07 o 
  -1  -1   5     1663.26     1629.04     25.04 o 
   0  -1   5      610.48      613.17     10.16 o 
   1  -1   5     5069.25     5102.72     84.34 o 
   2  -1   5     3890.84     4122.34     62.60 o 
   3  -1   5      805.64      746.93     12.04 o 
   4  -1   5      496.18      468.08     11.57 o 
   5  -1   5       72.10       67.82      7.72 o 
   6  -1   5      243.97      238.00     12.44 o 
   7  -1   5      622.51      608.52     10.66 o 
   8  -1   5       97.89       99.45      6.78 o 
   9  -1   5      107.66      129.27     10.62 o 
  10  -1   5       20.75       14.03      7.81 o 
  -8   0   5       58.03       69.40      5.87 o 
  -7   0   5       51.61       65.40     19.89 o 
  -6   0   5        1.48        0.44      2.71 o 
  -5   0   5       18.31       11.36      6.25 o 
  -4   0   5       79.54       74.54      6.81 o 
  -3   0   5       11.70       11.74      9.31 o 
  -2   0   5     3733.45     3615.06     53.36 o 
  -1   0   5       31.10       41.15      4.40 o 
   0   0   5     4689.50     4518.82     91.19 o 
   1   0   5      229.35      253.69      6.03 o 
   2   0   5       18.19        6.87      3.18 o 
   3   0   5       12.48       25.46      3.11 o 
   4   0   5      991.68     1009.83     16.96 o 
   5   0   5     2020.52     2053.84     54.46 o 
   6   0   5        7.66        5.72      8.88 o 
   7   0   5      249.33      247.85      9.75 o 
   8   0   5        1.93        0.49      2.81 o 
   9   0   5      125.17      127.29      9.87 o 
  10   0   5      119.46      114.45     10.51 o 
  -8   1   5       23.23       20.73      5.01 o 
  -7   1   5        0.45       10.86      5.55 o 
  -6   1   5       15.97       21.79      5.53 o 
  -5   1   5      148.15      153.49     11.51 o 
  -4   1   5      364.06      371.07     16.04 o 
  -3   1   5     1968.58     1947.68     29.91 o 
  -2   1   5       53.67       55.26     12.67 o 
  -1   1   5     3020.02     2893.62     40.30 o 
   0   1   5        4.61        1.20      2.75 o 
   1   1   5     5850.92     5974.98     93.01 o 
   2   1   5      493.42      568.18     10.04 o 
   3   1   5     1442.04     1426.78     22.29 o 
   4   1   5     1061.90     1037.14     17.42 o 
   5   1   5      386.75      384.15     17.54 o 
   6   1   5     1006.40     1061.70     15.60 o 
   7   1   5       21.05       29.25      2.87 o 
   8   1   5      244.81      237.30     10.42 o 
   9   1   5       34.11       25.55      5.04 o 
  10   1   5        3.19        2.09      3.13 o 
  11   1   5       11.26       11.32      6.33 o 
  -8   2   5       25.64       29.97      8.19 o 
  -7   2   5       39.53       39.44      5.89 o 
  -6   2   5      106.79      107.92      7.71 o 
  -5   2   5       73.90       56.59      7.50 o 
  -4   2   5      136.91      148.26     10.97 o 
  -3   2   5      808.46      818.39     15.32 o 
  -2   2   5      584.09      554.22     12.28 o 
  -1   2   5      940.15      893.77     22.17 o 
   0   2   5      121.57       93.67     11.43 o 
   1   2   5       29.53       25.95      3.19 o 
   2   2   5     1304.35     1310.49     17.86 o 
   3   2   5        2.36       -1.17      3.00 o 
   4   2   5     1652.93     1685.87     23.37 o 
   5   2   5     1894.43     1927.69     43.41 o 
   6   2   5       62.31       71.58      5.03 o 
   7   2   5      271.46      266.30      5.19 o 
   8   2   5       71.02       67.14      5.97 o 
   9   2   5      132.27      117.80      5.24 o 
  10   2   5       21.60       21.69      5.51 o 
  11   2   5       59.96       70.10     11.06 o 
  -7   3   5       10.23        4.95      7.27 o 
  -6   3   5       14.68       26.14      5.16 o 
  -5   3   5       41.67       34.75      6.16 o 
  -4   3   5      973.21      962.95     26.77 o 
  -3   3   5        2.52       -0.46      3.76 o 
  -2   3   5      805.00      760.39     13.67 o 
  -1   3   5        2.68        7.17      3.67 o 
   0   3   5     2037.33     2095.32     30.17 o 
   1   3   5      173.89      146.25      8.69 o 
   2   3   5        3.08        4.58      1.85 o 
   3   3   5      633.71      598.88      8.85 o 
   4   3   5      245.08      249.73      6.85 o 
   5   3   5      508.67      491.05      9.85 o 
   6   3   5      113.85      114.61      5.66 o 
   7   3   5      281.26      293.79      6.67 o 
   8   3   5       46.76       54.37      5.08 o 
   9   3   5        0.58       -2.58      3.81 o 
  10   3   5        0.81       -3.01      3.01 o 
  11   3   5       90.15      100.37      7.84 o 
  -7   4   5       14.34       24.62      9.73 o 
  -6   4   5       84.36       97.59     12.55 o 
  -5   4   5      185.00      219.32     10.59 o 
  -4   4   5       51.58       53.97      7.15 o 
  -3   4   5     1554.40     1565.79     42.52 o 
  -2   4   5      133.20      134.50     17.15 o 
  -1   4   5     1985.40     1963.55     37.81 o 
   0   4   5      673.93      692.52     10.64 o 
   1   4   5      949.22     1007.02     13.07 o 
   2   4   5     2584.13     2637.08     34.97 o 
   3   4   5      280.49      293.75      6.64 o 
   4   4   5     1788.71     1738.94     22.80 o 
   5   4   5        8.17        4.78      2.64 o 
   6   4   5      414.35      414.12      8.99 o 
   7   4   5       35.32       40.82      3.91 o 
   8   4   5      100.03      101.40      5.78 o 
   9   4   5      150.49      159.44      7.67 o 
  10   4   5      154.53      146.32      5.78 o 
  11   4   5       32.18       26.76      6.08 o 
  -6   5   5       61.35       56.91     10.77 o 
  -5   5   5      124.05      129.79     20.28 o 
  -4   5   5      461.11      443.88     15.81 o 
  -3   5   5        1.63        5.18      6.76 o 
  -2   5   5      230.78      243.32      9.60 o 
  -1   5   5      303.65      284.30      8.82 o 
   0   5   5     1132.97     1124.10     18.21 o 
   1   5   5      897.07      934.28     14.64 o 
   2   5   5      608.06      577.47     11.08 o 
   3   5   5     1621.58     1696.14     23.33 o 
   4   5   5      553.57      576.99      8.20 o 
   5   5   5      370.64      372.45     12.59 o 
   6   5   5        9.57        6.58      1.56 o 
   7   5   5       41.99       44.16      4.05 o 
   8   5   5       46.06       54.60      7.81 o 
   9   5   5      103.59      117.37      7.64 o 
  10   5   5      282.43      263.66     11.26 o 
  11   5   5      155.83      124.75     10.89 o 
  -6   6   5      163.62      157.82     14.61 o 
  -5   6   5       65.76       57.90     13.69 o 
  -4   6   5       43.93       57.82      8.30 o 
  -3   6   5        8.20       11.15      7.88 o 
  -2   6   5      207.30      209.40      9.06 o 
  -1   6   5        4.64        7.59      3.16 o 
   0   6   5       79.94       76.24     12.55 o 
   1   6   5      582.68      571.36      8.94 o 
   2   6   5      405.49      402.18      7.20 o 
   3   6   5      306.49      310.83      6.25 o 
   4   6   5      121.37      132.76     15.41 o 
   5   6   5       77.45       83.68     25.68 o 
   6   6   5        7.37        6.14      0.75 o 
   7   6   5       85.47       80.40      1.84 o 
   8   6   5       19.53       13.42      1.83 o 
   9   6   5       63.59       63.65      3.46 o 
  10   6   5       30.24       28.04     13.90 o 
  11   6   5      147.87      163.99     21.24 o 
  -5   7   5      103.84       56.09     37.66 o 
  -4   7   5        0.34        1.71      2.73 o 
  -3   7   5      165.59      168.40     34.41 o 
  -2   7   5      364.05      367.36     12.94 o 
  -1   7   5      251.41      246.77      9.43 o 
   0   7   5      513.34      503.64     11.23 o 
   1   7   5      109.65      105.28     11.90 o 
   2   7   5      306.36      310.47      6.60 o 
   3   7   5       45.92       44.52      3.10 o 
   4   7   5      130.06      119.30      9.06 o 
   5   7   5       43.51       51.60      8.19 o 
   6   7   5      115.99      134.41     10.81 o 
   7   7   5       41.75       40.32      8.57 o 
   8   7   5      411.91      471.51     30.51 o 
   9   7   5       16.28       30.59     14.99 o 
  10   7   5      408.95      376.89     31.44 o 
  11   7   5        0.86       -7.26     13.21 o 
  -4   8   5       31.88       36.54     18.08 o 
  -3   8   5       34.15       24.97      4.52 o 
  -2   8   5      357.57      368.16     13.82 o 
  -1   8   5      574.43      551.92     14.38 o 
   0   8   5      125.46      126.47      6.44 o 
   1   8   5      782.11      757.11     12.71 o 
   2   8   5      202.94      199.46      5.79 o 
   3   8   5       17.88       22.02      4.10 o 
   4   8   5        1.28        0.40      1.67 o 
   5   8   5        2.80       -4.40     10.20 o 
   6   8   5      155.15      169.79     20.70 o 
   7   8   5      192.53      222.93     14.68 o 
   8   8   5      247.12      267.04     16.69 o 
   9   8   5      200.30      221.62     15.99 o 
  10   8   5      115.77      133.48     24.26 o 
  -3   9   5       41.72       27.35     15.91 o 
  -2   9   5       39.94       33.98      7.41 o 
  -1   9   5       67.68       70.75      8.50 o 
   0   9   5       39.15       39.13      4.53 o 
   1   9   5       62.22       72.83      4.89 o 
   2   9   5      336.48      341.88     10.04 o 
   3   9   5       24.17       28.30      5.00 o 
   4   9   5        4.69        3.54      1.25 o 
   5   9   5       73.85       62.26     16.07 o 
   6   9   5       73.66       90.92     11.12 o 
   7   9   5      198.12      175.20     24.56 o 
   8   9   5       75.74       55.08     19.31 o 
   9   9   5      169.35      200.07     16.92 o 
  10   9   5       44.72       64.35     13.21 o 
  -2  10   5      122.63       93.16     14.79 o 
  -1  10   5       16.43       15.72      6.96 o 
   0  10   5       82.58       93.28     15.53 o 
   1  10   5        5.94        9.14      3.65 o 
   2  10   5        3.96        3.15      2.96 o 
   3  10   5        8.15        9.94      4.62 o 
   4  10   5      121.73      102.48     11.17 o 
   5  10   5       12.09       14.45      8.11 o 
   6  10   5      307.20      344.83     30.51 o 
   7  10   5        0.17       -1.31      7.34 o 
   8  10   5      327.17      332.32     21.24 o 
   9  10   5       21.30       13.21     17.77 o 
  -1  11   5      130.30      127.89     15.53 o 
   0  11   5        3.39        3.06      4.60 o 
   1  11   5        3.94        6.06      3.78 o 
   2  11   5        1.38        2.52      3.14 o 
   3  11   5       33.93       26.50      4.12 o 
   4  11   5       41.85       40.86     15.84 o 
   5  11   5      169.00      188.17     14.91 o 
   6  11   5      106.25      144.92     14.75 o 
   7  11   5      189.15      198.60     28.74 o 
   8  11   5       24.84       14.37     10.51 o 
   1  12   5        0.34        1.30      3.66 o 
   2  12   5        0.38       -4.63      6.41 o 
   3  12   5       65.31       64.19     10.27 o 
   4  12   5       19.51       24.80      9.19 o 
   5  12   5      109.87      117.65     22.94 o 
   6  12   5       39.11       30.82     11.28 o 
   7  12   5       71.90       74.70     14.37 o 
  -5 -11   6        2.18       -5.33      6.33 o 
  -4 -11   6       13.37       22.11      4.73 o 
  -3 -11   6       69.05       63.07      6.70 o 
  -2 -11   6       61.94       56.02      9.60 o 
  -1 -11   6        7.79       16.60      5.76 o 
   0 -11   6       75.59       64.67     12.44 o 
   1 -11   6       15.53        1.87      7.68 o 
   2 -11   6      147.29      114.49     12.29 o 
  -6 -10   6        0.41        0.62      5.55 o 
  -5 -10   6       49.53       47.91      8.82 o 
  -4 -10   6       14.99       12.18      6.03 o 
  -3 -10   6       20.90       10.56      5.80 o 
  -2 -10   6       62.39       61.02      7.71 o 
  -1 -10   6      417.62      409.20     12.16 o 
   0 -10   6       18.56       17.61      9.33 o 
   1 -10   6      171.44      195.86     10.69 o 
   2 -10   6        1.33        0.78      8.38 o 
   3 -10   6      218.38      289.44     34.53 o 
   4 -10   6       10.83       32.29     12.90 o 
  -7  -9   6        6.27       14.87      8.84 o 
  -6  -9   6       80.70       62.51      8.42 o 
  -5  -9   6        2.30        0.85      3.90 o 
  -4  -9   6        1.75        3.19      4.41 o 
  -3  -9   6        2.12       -2.26      3.85 o 
  -2  -9   6       56.01       54.78      5.95 o 
  -1  -9   6      227.89      230.66      8.98 o 
   0  -9   6       53.62       64.66      9.06 o 
   1  -9   6      168.59      172.50     10.95 o 
   2  -9   6      189.68      202.11     11.58 o 
   3  -9   6        4.20        3.95      4.82 o 
   4  -9   6       14.64       31.52     20.55 o 
   5  -9   6        8.90       11.22      6.88 o 
  -7  -8   6        7.33       13.88      7.39 o 
  -6  -8   6       34.76       19.06      7.48 o 
  -5  -8   6       22.41       23.50      4.97 o 
  -4  -8   6       16.93       11.36      5.04 o 
  -3  -8   6        0.33       -0.75      3.24 o 
  -2  -8   6      521.25      501.57     11.03 o 
  -1  -8   6       31.53       33.04      6.08 o 
   0  -8   6      229.58      240.38      9.95 o 
   1  -8   6        2.81        2.66      3.82 o 
   2  -8   6      164.78      173.96      9.15 o 
   3  -8   6      248.30      248.84     20.24 o 
   4  -8   6        0.91       -1.21      3.92 o 
   5  -8   6      274.66      233.00    145.76 o 
   6  -8   6       49.13       45.08     15.26 o 
  -7  -7   6       10.69       10.35      5.20 o 
  -6  -7   6        3.57        0.76      3.08 o 
  -5  -7   6       21.04       22.35      5.36 o 
  -4  -7   6       63.85       68.60      6.12 o 
  -3  -7   6      388.62      404.78     14.42 o 
  -2  -7   6      238.28      247.40     10.16 o 
  -1  -7   6      925.35      955.48     17.19 o 
   0  -7   6      187.70      186.25      7.54 o 
   1  -7   6     1473.92     1512.63     23.81 o 
   2  -7   6      301.86      289.92      9.22 o 
   3  -7   6        1.10       -3.33      3.33 o 
   4  -7   6      581.20      516.71     19.00 o 
   5  -7   6       84.13       79.95     23.64 o 
   6  -7   6      611.29      659.73     23.79 o 
   7  -7   6       57.18       55.16      9.66 o 
  -8  -6   6       51.84       40.58      7.22 o 
  -7  -6   6        0.70       -3.97      3.97 o 
  -6  -6   6        3.24        0.69      4.02 o 
  -5  -6   6      181.40      186.35     11.08 o 
  -4  -6   6      236.60      248.46      8.54 o 
  -3  -6   6        8.24       13.46      3.86 o 
  -2  -6   6      296.75      303.35     15.28 o 
  -1  -6   6       36.96       35.73      4.69 o 
   0  -6   6      618.65      638.58     12.94 o 
   1  -6   6      736.85      739.25     18.40 o 
   2  -6   6      165.95      170.14      7.28 o 
   3  -6   6       73.34       72.55     20.12 o 
   4  -6   6       57.31       57.62      6.26 o 
   5  -6   6      215.19      204.03     19.23 o 
   6  -6   6       54.97       28.67     31.09 o 
   7  -6   6      124.16      117.14     36.46 o 
   8  -6   6        2.87       -7.65     20.62 o 
  -8  -5   6        0.69        5.21      5.34 o 
  -7  -5   6        9.60        1.70      4.77 o 
  -6  -5   6       29.70       32.92      6.76 o 
  -5  -5   6        3.35        8.39      5.20 o 
  -4  -5   6      357.89      338.59      8.43 o 
  -3  -5   6       19.74       19.77      4.74 o 
  -2  -5   6       47.78       48.98      4.82 o 
  -1  -5   6      213.69      230.67     12.75 o 
   0  -5   6        5.56        8.33      4.01 o 
   1  -5   6      326.03      322.73     20.47 o 
   2  -5   6      111.09       93.45      9.31 o 
   3  -5   6      701.58      727.32     18.08 o 
   5  -5   6      325.15      329.98     22.29 o 
   6  -5   6      334.50      292.77     24.64 o 
   7  -5   6       93.54       97.72     10.67 o 
   8  -5   6       25.88       19.78      8.27 o 
  -8  -4   6        9.11       10.72     16.80 o 
  -7  -4   6       77.16       72.45     10.99 o 
  -6  -4   6        0.79        1.30      3.25 o 
  -5  -4   6      269.15      268.95      8.70 o 
  -4  -4   6        0.88        0.70      3.65 o 
  -3  -4   6      395.99      386.58     15.96 o 
  -2  -4   6      277.85      286.08     10.43 o 
  -1  -4   6     1407.10     1446.28     61.26 o 
   0  -4   6      525.90      518.93     17.72 o 
   1  -4   6       61.54       63.17      9.61 o 
   2  -4   6     1072.23     1082.95     19.68 o 
   3  -4   6      161.41      168.99     15.99 o 
   4  -4   6     4466.78     4541.26    136.50 o 
   5  -4   6      232.01      280.02     27.19 o 
   6  -4   6      985.28     1004.36     33.68 o 
   7  -4   6       42.18       38.32      7.91 o 
   8  -4   6       24.94       29.75      9.62 o 
   9  -4   6        3.85       -5.72      6.30 o 
  -8  -3   6        9.90        2.93      4.16 o 
  -7  -3   6       36.86       28.96      5.06 o 
  -6  -3   6       46.47       41.36      7.91 o 
  -5  -3   6      272.90      265.73     10.05 o 
  -4  -3   6      257.82      242.29      9.50 o 
  -3  -3   6       26.82       36.25      7.92 o 
  -2  -3   6      509.63      528.32     13.43 o 
  -1  -3   6      634.66      669.59     19.11 o 
   0  -3   6      542.41      562.44     43.22 o 
   1  -3   6     1907.74     1903.74     32.70 o 
   2  -3   6      119.84      111.99      7.57 o 
   3  -3   6     3232.47     3256.58     86.44 o 
   4  -3   6        9.49       10.84      5.48 o 
   5  -3   6      380.85      362.67     17.54 o 
   6  -3   6      301.69      324.13     17.15 o 
   7  -3   6      189.09      177.22      6.07 o 
   8  -3   6       33.26       27.72      8.43 o 
   9  -3   6       11.90       18.74      6.74 o 
  -8  -2   6       32.38       33.51      7.75 o 
  -7  -2   6        0.40        4.03      5.35 o 
  -6  -2   6      108.87      121.61     14.66 o 
  -5  -2   6        6.95        8.13      4.59 o 
  -4  -2   6      334.34      359.38     10.27 o 
  -3  -2   6      122.44      126.18     14.52 o 
  -2  -2   6       12.11       19.28      6.84 o 
  -1  -2   6      993.27      937.87     18.49 o 
   0  -2   6     2102.33     2227.31     41.18 o 
   1  -2   6     1521.21     1450.28     22.04 o 
   2  -2   6      533.59      481.82     14.72 o 
   3  -2   6     2021.17     1984.57     46.89 o 
   4  -2   6     1192.77     1135.42     19.77 o 
   5  -2   6      115.64      139.89     11.12 o 
   6  -2   6       42.81       51.52      9.12 o 
   7  -2   6       42.54       46.03      5.07 o 
   8  -2   6       18.90       13.68      3.37 o 
   9  -2   6       41.26       53.12     13.67 o 
  10  -2   6       17.73       21.37      7.07 o 
  -8  -1   6        2.95        4.58      5.20 o 
  -7  -1   6      107.81      113.54      6.85 o 
  -6  -1   6        3.97        6.90      4.13 o 
  -5  -1   6      170.22      176.81     10.27 o 
  -4  -1   6      425.99      417.24     13.29 o 
  -3  -1   6       15.27        9.19      5.79 o 
  -2  -1   6     1487.15     1457.09     22.98 o 
  -1  -1   6       31.75       28.97      4.90 o 
   0  -1   6     1836.81     1709.56     27.78 o 
   1  -1   6       34.82       36.91      7.88 o 
   2  -1   6     3612.97     3472.92     59.48 o 
   3  -1   6      400.16      375.98     13.44 o 
   4  -1   6     1936.58     1891.73     28.72 o 
   5  -1   6      216.97      211.76      9.25 o 
   6  -1   6      142.80      105.29     16.99 o 
   7  -1   6      185.35      185.63      7.38 o 
   8  -1   6      335.67      324.95     12.39 o 
   9  -1   6        1.80        1.35      5.83 o 
  10  -1   6      112.97      109.07     11.69 o 
  -8   0   6       44.37       43.24     10.24 o 
  -7   0   6        6.29        5.78      5.04 o 
  -6   0   6       97.04       88.84      9.84 o 
  -5   0   6        9.27        6.51      4.49 o 
  -4   0   6       60.02       72.51     11.20 o 
  -3   0   6      558.28      532.17     14.42 o 
  -2   0   6        5.51        1.74      3.19 o 
  -1   0   6     3467.73     3480.04     52.57 o 
   0   0   6      144.44      147.98      5.75 o 
   1   0   6     5548.16     5640.90     87.85 o 
   2   0   6      160.78      206.71     10.01 o 
   3   0   6     1872.29     1841.10     28.73 o 
   4   0   6       13.65       15.71      5.97 o 
   5   0   6      116.34      124.71      7.23 o 
   6   0   6       48.61       43.10      7.34 o 
   7   0   6       19.09       23.78      4.66 o 
   8   0   6       10.04       14.88      3.83 o 
   9   0   6      325.22      321.11     12.51 o 
  10   0   6       34.96       43.75     11.23 o 
  -7   1   6        1.03        0.37      5.88 o 
  -6   1   6       31.05       41.46      9.67 o 
  -5   1   6       27.88       36.76      5.82 o 
  -4   1   6       31.56       25.92      7.72 o 
  -3   1   6      280.25      272.44     11.05 o 
  -2   1   6      218.88      195.44      7.33 o 
  -1   1   6      384.94      363.74     10.42 o 
   0   1   6     1681.32     1687.28     31.40 o 
   1   1   6     2004.16     1930.21     33.16 o 
   2   1   6     1526.98     1590.02     21.74 o 
   3   1   6      197.37      185.18      5.40 o 
   4   1   6      197.53      193.73      6.88 o 
   5   1   6      224.05      227.74      6.60 o 
   6   1   6      250.96      244.49     10.81 o 
   7   1   6      289.12      306.06      9.39 o 
   8   1   6       97.02      101.42      4.91 o 
   9   1   6      138.21      149.87      8.17 o 
  10   1   6      132.29      119.49     15.69 o 
  11   1   6        1.45        6.37      5.87 o 
  -7   2   6       34.48       28.36      6.37 o 
  -6   2   6      112.85      120.57      6.99 o 
  -5   2   6       25.97       33.48      7.69 o 
  -4   2   6      595.40      584.93     14.63 o 
  -3   2   6       46.54       40.68      5.41 o 
  -2   2   6     1918.28     1882.94     44.65 o 
  -1   2   6      114.90      115.85     15.06 o 
   0   2   6     2131.42     2075.61     36.26 o 
   1   2   6      116.23      116.67      5.62 o 
   2   2   6      205.47      177.49      6.00 o 
   3   2   6       46.63       63.97      9.00 o 
   4   2   6        5.03        5.77      4.23 o 
   5   2   6      366.93      391.63     11.52 o 
   6   2   6     1041.60     1036.34     23.02 o 
   7   2   6       71.73       94.86      8.57 o 
   8   2   6      334.86      332.96      7.27 o 
   9   2   6       43.35       40.99      4.60 o 
  10   2   6       69.39       80.86     11.85 o 
  11   2   6       85.87       93.05      9.31 o 
  -7   3   6       23.78       22.81     13.33 o 
  -6   3   6        7.34        5.91      4.14 o 
  -5   3   6      399.49      404.08     17.03 o 
  -4   3   6        0.30       -6.11      6.11 o 
  -3   3   6     1971.55     1934.07     38.74 o 
  -2   3   6        2.95        3.68      4.37 o 
  -1   3   6     2627.68     2621.19     43.31 o 
   0   3   6       49.97       78.95     14.91 o 
   1   3   6     1851.97     1877.29     27.86 o 
   2   3   6      292.30      277.68      9.02 o 
   3   3   6        8.12       10.06      2.74 o 
   4   3   6      344.83      342.51     12.09 o 
   5   3   6      332.60      330.63      7.47 o 
   6   3   6       17.54        8.65      6.26 o 
   7   3   6      495.25      489.00      9.77 o 
   8   3   6       64.67       61.87      7.96 o 
   9   3   6      366.92      338.31      6.84 o 
  10   3   6       31.43       22.78      7.47 o 
  11   3   6       50.02       40.51      5.39 o 
  -6   4   6       92.42       80.58      6.86 o 
  -5   4   6       10.41       20.63      8.07 o 
  -4   4   6      146.29      141.78     10.95 o 
  -3   4   6        9.46       15.82      4.75 o 
  -2   4   6     1003.12     1004.73     21.03 o 
  -1   4   6      200.96      194.57     16.80 o 
   0   4   6      748.59      739.03     17.39 o 
   1   4   6        4.75        5.53      4.13 o 
   2   4   6      396.91      440.00      8.60 o 
   3   4   6       84.90      103.48      5.67 o 
   4   4   6       45.35       49.43      3.36 o 
   5   4   6      542.75      530.65     10.75 o 
   6   4   6      264.88      259.30      6.46 o 
   7   4   6       65.60       65.67      6.62 o 
   8   4   6      749.66      732.37     14.67 o 
   9   4   6        0.11        2.05      2.15 o 
  10   4   6      300.13      276.13     12.93 o 
  11   4   6       36.58       31.16      6.42 o 
  -6   5   6       63.21       62.88      9.65 o 
  -5   5   6        8.98        8.88     10.47 o 
  -4   5   6      470.26      473.03     23.19 o 
  -3   5   6        2.60        3.33      4.22 o 
  -2   5   6      124.07      135.40      6.90 o 
  -1   5   6       92.97      106.06      5.61 o 
   0   5   6        5.25       15.00      5.41 o 
   1   5   6        7.77       12.30      2.68 o 
   2   5   6      123.05      127.65      4.04 o 
   3   5   6       40.10       53.70      3.40 o 
   4   5   6      496.46      494.28     10.04 o 
   5   5   6       43.71       44.36      3.90 o 
   6   5   6      608.44      597.07     12.68 o 
   7   5   6       77.55       67.91      9.32 o 
   8   5   6       34.02       33.42      3.46 o 
   9   5   6      170.24      178.63      4.85 o 
  10   5   6      105.39       98.31     10.54 o 
  11   5   6      281.19      289.68     14.91 o 
  -5   6   6      153.51      134.81     53.53 o 
  -4   6   6        1.27        2.41      8.44 o 
  -3   6   6      573.67      610.54     18.44 o 
  -2   6   6       29.98       20.58      4.81 o 
  -1   6   6      240.34      239.79     19.20 o 
   0   6   6        2.30        0.36      3.09 o 
   1   6   6      108.60      125.49      6.72 o 
   2   6   6      300.96      280.42      6.71 o 
   3   6   6      709.06      680.64      9.04 o 
   4   6   6       30.88       32.84      4.48 o 
   5   6   6      517.30      519.83     11.44 o 
   6   6   6        0.33        6.65      2.89 o 
   7   6   6      217.05      213.46     18.20 o 
   8   6   6      353.73      345.94     17.44 o 
   9   6   6        0.72        3.55      2.48 o 
  11   6   6        0.03       -9.12     12.51 o 
  -4   7   6      131.19      151.65     17.25 o 
  -3   7   6        1.25       -0.47      5.21 o 
  -2   7   6      210.28      208.87     19.66 o 
  -1   7   6      100.10       93.78      7.57 o 
   0   7   6      155.53      142.53      7.07 o 
   1   7   6       17.21       20.43      6.10 o 
   2   7   6       15.31       17.81      2.97 o 
   3   7   6      295.23      305.82      6.27 o 
   4   7   6      149.09      149.14      4.07 o 
   5   7   6       76.24       74.43      5.96 o 
   6   7   6      424.99      473.91     18.54 o 
   7   7   6       34.56       39.32      8.81 o 
   8   7   6      191.79      192.73     23.95 o 
   9   7   6       47.64       36.07     16.38 o 
  -3   8   6       60.78       56.81      6.98 o 
  -2   8   6        2.05        2.58      3.76 o 
  -1   8   6        0.75        2.95      3.72 o 
   0   8   6      154.65      156.61     10.61 o 
   1   8   6       18.12       14.68      3.85 o 
   2   8   6      283.94      293.02      5.55 o 
   3   8   6       89.40      103.08      4.88 o 
   4   8   6       12.88       15.86      2.23 o 
   5   8   6      121.36      139.97     11.59 o 
   6   8   6        2.18        7.34     11.97 o 
   7   8   6      407.36      472.21     20.47 o 
   8   8   6       70.04       73.54     11.74 o 
   9   8   6      272.67      283.34     18.46 o 
  -2   9   6       40.89       20.01      7.74 o 
  -1   9   6      132.11      155.97      9.78 o 
   0   9   6        0.88       -0.64      3.30 o 
   1   9   6       85.20       88.50      4.21 o 
   2   9   6        5.73        5.71      2.49 o 
   3   9   6      286.53      260.81     23.72 o 
   4   9   6       36.19       34.12      3.95 o 
   5   9   6      115.50       93.55     18.77 o 
   6   9   6      468.68      523.35     22.09 o 
   7   9   6       14.88        7.26      8.19 o 
   8   9   6      289.15      340.81     32.68 o 
   9   9   6       49.42       52.06     12.13 o 
  -1  10   6        5.68        2.46      4.90 o 
   0  10   6        2.11        4.03      6.54 o 
   1  10   6       82.09       77.33      5.82 o 
   2  10   6      118.14      147.66     22.48 o 
   3  10   6        3.68       -0.10      4.28 o 
   4  10   6       94.59      102.04     12.59 o 
   5  10   6       56.40       58.63     10.66 o 
   6  10   6       90.63      109.23     13.52 o 
   7  10   6      210.37      266.81     30.98 o 
   8  10   6       80.16       95.32     14.68 o 
   9  10   6      118.55      124.21     27.89 o 
   0  11   6       17.34        7.55      7.38 o 
   1  11   6       10.33       12.25      5.16 o 
   2  11   6       14.52       19.78      8.65 o 
   3  11   6      184.45      191.57     22.48 o 
   4  11   6       30.94       40.40     16.76 o 
   5  11   6      102.68       98.88     13.13 o 
   6  11   6       74.61       86.21     22.25 o 
   7  11   6       67.06       69.21     13.67 o 
   8  11   6       37.74       58.94     23.56 o 
   2  12   6       26.46       34.37     15.60 o 
   3  12   6       11.66        9.50     13.21 o 
   4  12   6       82.64       98.80     21.09 o 
   5  12   6        2.22       -4.87     14.29 o 
   6  12   6      226.56      230.27     19.31 o 
  -3 -11   7       14.93       23.68      6.95 o 
  -2 -11   7        6.72        3.53      7.25 o 
  -1 -11   7        2.43       -1.43      5.96 o 
   0 -11   7        1.49        0.66      6.37 o 
   1 -11   7      176.65      156.93     16.78 o 
  -5 -10   7        0.33       -2.37      5.97 o 
  -4 -10   7        9.02       20.40      5.77 o 
  -3 -10   7      199.60      174.48     15.65 o 
  -2 -10   7        4.19        5.35      5.76 o 
  -1 -10   7        5.42        5.17      8.76 o 
   0 -10   7      110.66      116.42     21.01 o 
   1 -10   7       57.05       43.70      7.87 o 
   2 -10   7      211.36      202.27     16.50 o 
   3 -10   7      119.37      138.27     30.20 o 
  -6  -9   7       23.41       31.29     12.09 o 
  -5  -9   7       56.29       50.24      6.13 o 
  -4  -9   7        0.42       -3.87      3.87 o 
  -3  -9   7       78.14       66.65      7.01 o 
  -2  -9   7      147.09      107.93     16.16 o 
  -1  -9   7       81.71      100.29     10.35 o 
   0  -9   7      204.66      203.02     10.84 o 
   1  -9   7      218.53      225.05     10.42 o 
   2  -9   7      348.73      374.26     21.28 o 
   3  -9   7      161.69      184.90     22.25 o 
   4  -9   7       80.96      117.26     28.74 o 
  -6  -8   7       29.35       17.28      5.80 o 
  -5  -8   7       13.42       13.60      5.65 o 
  -4  -8   7        2.01       -0.56      4.91 o 
  -3  -8   7       65.45       66.20      8.10 o 
  -2  -8   7       81.26       87.18      9.64 o 
  -1  -8   7     1132.72     1105.68     20.99 o 
   0  -8   7       50.70       51.17      7.24 o 
   1  -8   7      242.83      255.21     11.46 o 
   2  -8   7      140.45      150.81      8.34 o 
   3  -8   7      258.58      286.86     13.30 o 
   4  -8   7       74.65       46.30     39.28 o 
   5  -8   7        9.82       16.84     11.59 o 
  -7  -7   7        3.96        3.85      5.03 o 
  -6  -7   7        0.86        7.79      5.57 o 
  -5  -7   7        2.51        1.74      4.04 o 
  -4  -7   7      161.89      165.61      7.95 o 
  -3  -7   7        3.01        2.62      3.46 o 
  -2  -7   7      522.05      549.55     15.15 o 
  -1  -7   7       87.87      117.16     34.32 o 
   0  -7   7      388.00      395.47     11.32 o 
   1  -7   7      285.04      305.75     16.66 o 
   2  -7   7      704.45      711.48     17.68 o 
   3  -7   7       11.25        6.20      5.56 o 
   4  -7   7       80.48       98.97     10.20 o 
   5  -7   7        6.93       -2.32      8.65 o 
   6  -7   7        0.10        7.18     10.81 o 
  -7  -6   7       11.39        7.08      5.59 o 
  -6  -6   7        1.28        7.46      4.92 o 
  -5  -6   7        0.04       -0.56      4.32 o 
  -4  -6   7       19.78       24.88      7.67 o 
  -3  -6   7      245.01      259.18      9.40 o 
  -2  -6   7      530.35      530.97     12.36 o 
  -1  -6   7     1179.71     1174.50     18.90 o 
   0  -6   7      399.06      380.92     12.21 o 
   1  -6   7      462.80      464.16     10.35 o 
   2  -6   7      304.44      307.24     10.19 o 
   3  -6   7      302.22      306.07      8.89 o 
   4  -6   7       24.58       21.81      6.97 o 
   5  -6   7       69.04       80.29     13.48 o 
   6  -6   7      116.81      105.67     15.99 o 
   7  -6   7        6.40       11.17      7.01 o 
  -7  -5   7        0.24        1.97      5.56 o 
  -6  -5   7       19.15       13.77      4.94 o 
  -5  -5   7      116.53      112.48     10.85 o 
  -4  -5   7        0.54       -0.44      3.48 o 
  -3  -5   7      952.45      933.76     17.79 o 
  -2  -5   7        1.45       -1.58      4.33 o 
  -1  -5   7     1176.09     1178.89     55.35 o 
   0  -5   7      156.58      171.89     11.93 o 
   1  -5   7      877.65      912.35     19.12 o 
   2  -5   7      669.51      688.32     19.32 o 
   3  -5   7        1.24       -5.97      5.97 o 
   4  -5   7      263.18      291.37     28.04 o 
   5  -5   7       13.52       13.44     15.29 o 
   6  -5   7      251.29      266.98     11.93 o 
   7  -5   7       87.92      106.29     27.81 o 
   8  -5   7        7.56       13.43     12.11 o 
  -7  -4   7        7.95        6.30      5.10 o 
  -6  -4   7       51.48       41.34      7.05 o 
  -5  -4   7       49.56       39.07      6.12 o 
  -4  -4   7      937.82      919.22     23.99 o 
  -3  -4   7       14.20       13.53      3.90 o 
  -2  -4   7      657.73      673.27     17.57 o 
  -1  -4   7       61.36       72.03      7.42 o 
   0  -4   7      267.48      252.25     11.12 o 
   1  -4   7       94.36      102.02      7.04 o 
   2  -4   7       66.73       83.35     10.24 o 
   3  -4   7      475.41      484.88     35.65 o 
   4  -4   7       17.07        9.42      6.29 o 
   5  -4   7      237.06      250.51     16.22 o 
   6  -4   7        2.56        4.71      8.19 o 
   7  -4   7       77.57       89.84     24.18 o 
   8  -4   7      130.65      150.33     12.26 o 
   9  -4   7       10.07        2.24     10.12 o 
  -7  -3   7       20.00       14.54      8.45 o 
  -6  -3   7      123.07      133.87     20.68 o 
  -5  -3   7      107.03      139.56     25.45 o 
  -4  -3   7      383.67      392.69     14.56 o 
  -3  -3   7      682.31      697.19     23.44 o 
  -2  -3   7      128.86      130.50      7.42 o 
  -1  -3   7     1300.29     1298.75     25.95 o 
   0  -3   7        2.46        1.99      3.74 o 
   1  -3   7      564.47      595.59     20.42 o 
   2  -3   7       86.12       83.23      7.80 o 
   3  -3   7       48.31       41.41      5.75 o 
   4  -3   7     1096.32     1032.56     49.63 o 
   5  -3   7      135.76      135.72     12.28 o 
   6  -3   7      323.25      374.80     30.74 o 
   7  -3   7       11.51       -3.94      7.96 o 
   8  -3   7       10.33        7.01      6.30 o 
   9  -3   7       46.75       65.22     18.89 o 
  -7  -2   7       93.32      120.84     13.39 o 
  -6  -2   7      179.49      166.10      7.97 o 
  -5  -2   7      306.54      295.59     18.09 o 
  -4  -2   7      335.82      325.04     11.21 o 
  -3  -2   7      613.15      632.42     41.60 o 
  -2  -2   7       89.62       96.78      6.40 o 
  -1  -2   7      954.15      950.47     17.94 o 
   0  -2   7     1183.36     1175.16     20.45 o 
   1  -2   7      108.13      129.95     11.26 o 
   2  -2   7      566.42      561.45     19.34 o 
   3  -2   7      318.26      292.23      9.39 o 
   4  -2   7      502.51      485.12     32.75 o 
   5  -2   7      441.08      438.79     14.38 o 
   6  -2   7       62.65       49.98     15.91 o 
   7  -2   7      273.26      278.32     17.07 o 
   8  -2   7       63.94       56.05     21.22 o 
   9  -2   7       49.54       59.37      9.96 o 
  -7  -1   7        1.37       17.85     12.16 o 
  -6  -1   7      209.65      226.09     16.95 o 
  -5  -1   7        1.98        3.51      7.11 o 
  -4  -1   7      448.13      457.64     12.83 o 
  -3  -1   7      140.40      124.87     14.14 o 
  -2  -1   7      284.64      297.05     11.10 o 
  -1  -1   7      186.20      186.23      7.58 o 
   0  -1   7       35.42       36.68      5.71 o 
   1  -1   7      793.45      787.73     16.97 o 
   2  -1   7       28.82       34.50      8.00 o 
   3  -1   7     1066.11     1077.95     35.57 o 
   4  -1   7       54.65       54.71      6.65 o 
   5  -1   7       74.32       76.04      6.13 o 
   6  -1   7      138.01      138.27     11.05 o 
   7  -1   7       20.49       19.23      7.80 o 
   8  -1   7      115.45      117.42      7.42 o 
   9  -1   7      405.51      402.94      8.84 o 
  10  -1   7       11.64       11.65      6.07 o 
  -7   0   7       36.70       19.93      7.45 o 
  -6   0   7       73.34       90.90      7.21 o 
  -5   0   7       83.20       82.44      7.85 o 
  -4   0   7      233.57      228.87      9.83 o 
  -3   0   7      146.09      149.38      9.55 o 
  -2   0   7       92.96      112.72      7.92 o 
  -1   0   7      240.74      241.05      9.92 o 
   0   0   7     1007.52      990.66     19.76 o 
   1   0   7       81.95       70.55      6.32 o 
   2   0   7     1647.26     1568.71     23.78 o 
   3   0   7       19.92       26.26      5.09 o 
   4   0   7      336.97      349.42     15.18 o 
   5   0   7      206.25      185.70      8.92 o 
   6   0   7      151.66      171.18     17.92 o 
   7   0   7      281.45      298.71     23.48 o 
   8   0   7      496.40      462.85     10.20 o 
   9   0   7       33.54       37.01      6.12 o 
  10   0   7      171.81      157.16     10.64 o 
  -7   1   7      126.96      129.49     12.77 o 
  -6   1   7      115.52      123.74      7.38 o 
  -5   1   7      110.31      154.04     14.33 o 
  -4   1   7      218.26      239.64     13.76 o 
  -3   1   7       19.23       25.39      7.42 o 
  -2   1   7      406.71      412.85     10.87 o 
  -1   1   7       55.88       58.27      6.54 o 
   0   1   7      643.87      611.95     12.12 o 
   1   1   7      545.42      550.66     24.26 o 
   2   1   7      140.20      130.10      6.49 o 
   3   1   7      261.47      244.94      7.01 o 
   4   1   7        3.68        9.08      5.65 o 
   5   1   7      718.54      711.50     15.30 o 
   6   1   7      127.87      132.66     25.57 o 
   7   1   7        3.21        0.00      7.42 o 
   8   1   7      378.39      392.94     10.62 o 
   9   1   7      147.90      150.40      6.06 o 
  10   1   7      120.60      119.75      6.48 o 
  -6   2   7       68.50       56.64      7.46 o 
  -5   2   7      143.67      163.29     32.68 o 
  -4   2   7      221.75      224.58     12.76 o 
  -3   2   7      551.86      514.71     20.72 o 
  -2   2   7       16.39       19.59      4.60 o 
  -1   2   7      868.87      847.62     15.93 o 
   0   2   7       26.16       29.05      5.34 o 
   1   2   7      838.76      830.83     16.21 o 
   2   2   7      720.29      757.23     12.60 o 
   3   2   7       22.32       21.11      3.41 o 
   4   2   7      102.33      108.42     12.51 o 
   5   2   7      149.41      164.20      6.87 o 
   6   2   7       66.46       64.53      7.72 o 
   7   2   7      430.79      398.28     21.17 o 
   8   2   7        8.38       14.82      4.43 o 
   9   2   7      692.06      695.53     13.67 o 
  10   2   7        1.57       -0.62      3.43 o 
  11   2   7      243.93      234.81      9.99 o 
  -6   3   7        4.10        1.11      6.07 o 
  -5   3   7        0.86       -2.10      6.39 o 
  -4   3   7      120.56      139.81     15.87 o 
  -3   3   7       50.44       54.08      8.07 o 
  -2   3   7      517.70      473.54     37.08 o 
  -1   3   7        1.33       -1.26      4.13 o 
   0   3   7     1052.12     1048.37     21.90 o 
   1   3   7        1.12       -0.66      3.08 o 
   2   3   7      218.81      237.62     18.19 o 
   3   3   7        5.97        5.36      3.31 o 
   4   3   7        1.30        3.39      3.08 o 
   5   3   7      596.70      602.88     18.15 o 
   6   3   7     4139.06     4112.73     87.48 o 
   7   3   7       19.89       19.03      4.83 o 
   8   3   7     1484.98     1465.70     31.52 o 
   9   3   7      207.74      222.57     12.72 o 
  10   3   7      463.95      443.68     13.14 o 
  11   3   7        2.30        0.87      4.23 o 
  -5   4   7        3.10        4.94      6.91 o 
  -4   4   7       32.74       31.85      6.54 o 
  -3   4   7      191.03      166.62     11.04 o 
  -2   4   7        1.29       -3.40      5.79 o 
  -1   4   7      316.18      317.97     23.83 o 
   0   4   7      118.70      114.83      6.82 o 
   1   4   7      121.93      122.20      5.28 o 
   2   4   7       63.23       81.80      7.05 o 
   3   4   7      247.11      252.34     10.43 o 
   4   4   7      340.21      351.40      6.76 o 
   5   4   7      224.08      237.09      9.54 o 
   6   4   7      964.58      995.85     15.99 o 
   7   4   7      435.64      434.39     13.72 o 
   8   4   7      108.62      107.32      6.24 o 
   9   4   7      550.28      530.61     11.50 o 
  10   4   7       23.52       23.72      3.79 o 
  11   4   7      124.28      122.79     10.54 o 
  -5   5   7      107.72      144.28     13.31 o 
  -4   5   7        1.88       -0.90      5.83 o 
  -3   5   7      391.73      370.37     15.82 o 
  -2   5   7        2.50        1.82      4.84 o 
  -1   5   7       94.50       88.51      7.55 o 
   0   5   7      193.75      188.09      8.36 o 
   1   5   7       14.62       15.96      4.17 o 
   2   5   7       23.06       32.99      5.60 o 
   3   5   7      535.70      547.36     31.67 o 
   4   5   7        7.90        6.30      3.66 o 
   5   5   7      881.79      897.74     15.78 o 
   6   5   7      182.39      186.11      5.90 o 
   7   5   7      114.46      116.77     22.56 o 
   8   5   7      150.18      149.50      7.66 o 
   9   5   7      271.98      272.41     10.46 o 
  10   5   7      115.11      104.31     10.04 o 
  -4   6   7      149.48      172.21     71.69 o 
  -3   6   7        6.27       14.26      9.64 o 
  -2   6   7      272.73      271.65     24.56 o 
  -1   6   7       44.06       42.04      6.13 o 
   0   6   7       19.34       21.18      3.98 o 
   1   6   7       12.25       19.38      5.77 o 
   2   6   7       49.29       54.23      4.60 o 
   3   6   7      195.42      183.42      7.60 o 
   4   6   7      964.58      937.55     13.95 o 
   5   6   7      163.66      157.74      5.71 o 
   6   6   7     1246.06     1209.35     22.55 o 
   7   6   7       87.83       97.49     11.86 o 
   8   6   7     1338.68     1270.40     48.90 o 
   9   6   7        1.71        3.55     11.43 o 
  -4   7   7        4.44        1.86      6.51 o 
  -3   7   7       66.64       67.70     13.24 o 
  -2   7   7        9.95       12.52      5.07 o 
  -1   7   7       21.71       27.47      4.93 o 
   0   7   7       41.18       44.06      6.06 o 
   1   7   7       75.40       74.46      5.64 o 
   2   7   7       70.62       85.62      9.35 o 
   3   7   7      479.39      487.15     11.63 o 
   4   7   7      341.31      338.20      8.33 o 
   5   7   7      894.01      862.39     14.04 o 
   6   7   7      285.06      292.47     21.67 o 
   7   7   7      800.44      724.49     34.80 o 
   8   7   7       34.37       50.98     10.43 o 
   9   7   7      322.07      363.60     19.62 o 
  -3   8   7        0.38       11.72     10.45 o 
  -2   8   7       11.49        8.26      6.03 o 
  -1   8   7        1.92        2.65      5.06 o 
   0   8   7       14.92       13.85      4.84 o 
   1   8   7      339.30      354.72     13.69 o 
   2   8   7        0.14       -1.14      2.41 o 
   3   8   7     1088.56     1051.48     20.72 o 
   4   8   7      357.62      319.45     11.26 o 
   5   8   7      216.86      209.01     16.46 o 
   6   8   7       36.13       40.48     16.14 o 
   7   8   7       32.09       44.34     17.61 o 
   8   8   7      180.43      166.16     15.14 o 
   9   8   7       40.58       38.86     11.05 o 
  -2   9   7        5.45        0.69      4.01 o 
  -1   9   7       42.30       29.16     10.35 o 
   0   9   7      119.85      140.19      7.77 o 
   1   9   7       20.31       16.95      4.26 o 
   2   9   7      284.11      288.23     10.13 o 
   3   9   7       16.54       13.01      3.66 o 
   4   9   7      282.12      287.01     13.10 o 
   5   9   7        7.11        7.30      5.02 o 
   6   9   7      383.29      389.63     32.75 o 
   7   9   7       24.01       25.49      9.96 o 
   8   9   7       47.76       73.62     12.98 o 
   9   9   7       22.43       28.27     19.08 o 
   0  10   7       11.71        4.79      5.97 o 
   1  10   7      240.39      251.63      8.82 o 
   2  10   7       31.19       13.58      9.80 o 
   3  10   7      216.85      213.09     14.64 o 
   4  10   7        3.89        2.42      4.16 o 
   5  10   7       82.91       84.20     20.32 o 
   6  10   7        6.06       14.91      9.19 o 
   7  10   7      275.62      330.23     34.61 o 
   8  10   7       37.27       36.92     12.05 o 
   9  10   7       40.71       34.30     12.67 o 
   1  11   7       23.94       24.42      9.21 o 
   2  11   7       18.01       11.05      7.66 o 
   3  11   7      143.67      150.94     22.56 o 
   4  11   7      155.95      170.95     14.75 o 
   5  11   7       83.32       88.83     12.67 o 
   6  11   7      183.49      169.02     28.12 o 
   7  11   7       40.65       21.40     11.20 o 
  -3 -10   8       46.42       33.88      6.95 o 
  -2 -10   8       45.88       40.12      7.10 o 
  -1 -10   8       14.93       10.52      6.71 o 
   0 -10   8       77.53       95.28      9.81 o 
   1 -10   8       40.76       38.01      9.43 o 
   2 -10   8       45.40       41.21     21.17 o 
  -4  -9   8       99.02       92.65     12.34 o 
  -3  -9   8       43.91       36.15      7.62 o 
  -2  -9   8       31.76       29.70      6.33 o 
  -1  -9   8        7.08        2.82      4.78 o 
   0  -9   8       16.27       14.58      6.37 o 
   1  -9   8      213.60      211.40     10.26 o 
   2  -9   8      114.91      102.17     19.20 o 
   3  -9   8       81.17       96.37      8.95 o 
   4  -9   8      122.06      128.15     31.13 o 
  -5  -8   8       71.55       89.44     12.06 o 
  -4  -8   8        1.04       -1.90     12.16 o 
  -3  -8   8        5.37       18.42      7.75 o 
  -2  -8   8       28.14       20.40      6.90 o 
  -1  -8   8       32.27       36.48      6.39 o 
   0  -8   8      272.43      278.02     17.79 o 
   1  -8   8        5.48        8.35      5.75 o 
   2  -8   8      558.80      549.22     17.77 o 
   3  -8   8        0.46        0.71      5.83 o 
   4  -8   8      141.19      149.60     16.61 o 
   5  -8   8       27.83       29.04     13.44 o 
  -6  -7   8        9.41        8.96      5.70 o 
  -5  -7   8       15.35       28.69      9.33 o 
  -4  -7   8       28.85       41.49      5.61 o 
  -3  -7   8       50.81       42.68      7.24 o 
  -2  -7   8      226.40      223.68      8.99 o 
  -1  -7   8      557.31      525.02     14.42 o 
   0  -7   8      108.15      111.77      7.75 o 
   1  -7   8      323.54      343.50     18.10 o 
   2  -7   8      172.81      164.22     10.45 o 
   3  -7   8      187.04      204.53      8.13 o 
   4  -7   8       53.02       44.14      9.75 o 
   5  -7   8       21.76       22.77     10.78 o 
   6  -7   8        2.87        0.08      8.73 o 
  -6  -6   8       59.25       40.82     10.39 o 
  -5  -6   8       44.08       53.17      6.40 o 
  -4  -6   8        0.17       -5.55      5.55 o 
  -3  -6   8       48.45       47.90      5.55 o 
  -2  -6   8       25.31       19.17      6.09 o 
  -1  -6   8      678.48      665.61     22.09 o 
   0  -6   8      265.78      247.05     27.62 o 
   1  -6   8      537.04      525.78     18.38 o 
   2  -6   8      217.61      255.01     13.65 o 
   3  -6   8       53.75       47.19     23.12 o 
   4  -6   8       14.50       17.76      7.61 o 
   5  -6   8        0.93       -3.54      6.10 o 
   6  -6   8       10.95       18.46     11.74 o 
   7  -6   8       18.25       14.21     12.51 o 
  -6  -5   8       12.00        8.35      4.97 o 
  -5  -5   8       11.81       14.59      6.41 o 
  -4  -5   8      168.39      149.54      8.45 o 
  -3  -5   8        0.78        2.88      5.20 o 
  -2  -5   8      289.54      302.80     13.16 o 
  -1  -5   8       32.81       33.36      6.06 o 
   0  -5   8      451.00      474.30     16.23 o 
   1  -5   8       16.51       24.32      7.15 o 
   2  -5   8      922.31      928.09     20.89 o 
   3  -5   8      133.61      117.51     14.77 o 
   4  -5   8        1.58        5.08      6.40 o 
   5  -5   8        6.50        8.34      8.96 o 
   6  -5   8      209.09      238.77     19.78 o 
   7  -5   8       53.15       71.76     14.91 o 
   8  -5   8      200.94      199.25     15.24 o 
  -7  -4   8        1.58        5.54      6.31 o 
  -6  -4   8       36.80       43.94     10.22 o 
  -5  -4   8       26.37       25.54      5.15 o 
  -4  -4   8       78.42      100.64      9.54 o 
  -3  -4   8      765.26      758.66     21.30 o 
  -2  -4   8      133.67      171.20     18.15 o 
  -1  -4   8     1704.27     1636.77     30.26 o 
   0  -4   8       51.55       42.90      6.17 o 
   1  -4   8      351.06      352.70     29.86 o 
   2  -4   8        2.38       -0.62      4.07 o 
   3  -4   8        1.83        1.86      5.22 o 
   4  -4   8       21.46       19.35      5.84 o 
   5  -4   8       10.61       15.60      8.88 o 
   6  -4   8      133.36      139.12     25.41 o 
   7  -4   8      289.63      267.89     20.70 o 
   8  -4   8       50.71       35.56     38.31 o 
  -7  -3   8       13.70        8.87      8.62 o 
  -6  -3   8       35.30       31.18      6.25 o 
  -5  -3   8      151.97      155.19      7.76 o 
  -4  -3   8      171.09      165.00     15.61 o 
  -3  -3   8      385.28      368.84     14.68 o 
  -2  -3   8      202.65      233.60     15.45 o 
  -1  -3   8     1301.58     1288.09     34.17 o 
   0  -3   8      446.67      445.53     12.67 o 
   1  -3   8      123.58      129.34     14.52 o 
   2  -3   8        6.55        7.46      4.62 o 
   3  -3   8       40.74       43.59     10.51 o 
   4  -3   8       33.78       36.94      7.30 o 
   5  -3   8      653.69      588.48     19.35 o 
   6  -3   8       14.72       14.83     15.22 o 
   7  -3   8      191.08      200.38     17.15 o 
   9  -3   8        2.33        1.02      5.31 o 
  -7  -2   8        1.17       -8.70      8.70 o 
  -6  -2   8       75.50       94.48     21.89 o 
  -5  -2   8       24.55       18.99      5.51 o 
  -4  -2   8      695.54      712.46     20.93 o 
  -3  -2   8       98.56       87.14     12.51 o 
  -2  -2   8      228.95      231.87     15.57 o 
  -1  -2   8        2.31        7.72      7.75 o 
   0  -2   8      260.19      269.91      9.82 o 
   1  -2   8        6.86       10.56      5.44 o 
   2  -2   8       32.97       32.25      6.61 o 
   3  -2   8       83.47       92.60      8.84 o 
   4  -2   8      512.54      506.37     15.97 o 
   5  -2   8       31.25       28.62      5.62 o 
   6  -2   8      699.12      706.27     25.72 o 
   7  -2   8       91.08       95.86     12.75 o 
   8  -2   8      322.36      281.17      8.54 o 
   9  -2   8       88.20       94.07     10.29 o 
  -6  -1   8       41.14       48.50      8.64 o 
  -5  -1   8      119.42      123.92     11.15 o 
  -4  -1   8       48.47       53.42      7.23 o 
  -3  -1   8      576.57      587.85     34.61 o 
  -2  -1   8        2.54        4.02      5.03 o 
  -1  -1   8      680.21      704.80     25.88 o 
   0  -1   8      695.69      682.01     15.87 o 
   1  -1   8      179.98      179.51      9.85 o 
   2  -1   8        3.68        2.59      5.68 o 
   3  -1   8       42.74       43.29      5.40 o 
   4  -1   8      197.97      178.29     13.41 o 
   5  -1   8     1355.09     1297.01     66.51 o 
   6  -1   8       43.33       30.65      6.74 o 
   7  -1   8      226.87      295.62     27.11 o 
   8  -1   8       13.20       19.23      8.96 o 
   9  -1   8      194.73      187.81     20.53 o 
  10  -1   8       27.70       28.06      8.08 o 
  -6   0   8       79.96       69.18      7.25 o 
  -5   0   8      109.58      112.32     11.45 o 
  -4   0   8      189.07      181.91     12.56 o 
  -3   0   8      204.73      208.90     16.06 o 
  -2   0   8      101.04      114.91      8.79 o 
  -1   0   8      162.08      169.21     13.15 o 
   0   0   8       74.09       78.26      6.08 o 
   1   0   8       69.02       81.76      6.53 o 
   2   0   8       89.08      107.17     13.44 o 
   3   0   8     1417.65     1409.81     23.78 o 
   4   0   8       21.49       17.80      5.47 o 
   5   0   8      443.11      428.53     12.36 o 
   6   0   8       38.24       44.57      6.70 o 
   7   0   8      289.83      276.39     14.99 o 
   8   0   8      227.61      247.77      8.98 o 
   9   0   8      124.99      116.19     11.66 o 
  10   0   8      119.92      120.12     10.10 o 
  -6   1   8      275.35      256.35     16.59 o 
  -5   1   8       61.06       79.36     10.95 o 
  -4   1   8      299.60      288.20     19.86 o 
  -3   1   8      108.46       99.33      9.69 o 
  -2   1   8       43.99       49.82      7.22 o 
  -1   1   8       10.69       15.97      7.86 o 
   0   1   8      256.23      258.49     10.46 o 
   1   1   8       11.38       14.43      5.24 o 
   2   1   8      273.96      271.53     12.24 o 
   3   1   8       26.09       31.83      4.50 o 
   4   1   8     3164.65     3205.81     54.57 o 
   5   1   8      196.80      194.99     14.52 o 
   6   1   8      178.51      171.01     11.08 o 
   7   1   8      125.52      150.40     10.58 o 
   8   1   8      101.00       96.74     11.93 o 
   9   1   8      677.25      672.27     16.04 o 
  10   1   8       24.53       21.47      5.38 o 
  -6   2   8        3.06       -1.71      4.62 o 
  -5   2   8       87.29       89.41     16.01 o 
  -4   2   8        2.74        4.88      6.65 o 
  -3   2   8      123.80      108.52      8.11 o 
  -2   2   8      148.88      135.47      7.95 o 
  -1   2   8      106.44      106.80     10.00 o 
   0   2   8      232.93      253.95     10.59 o 
   1   2   8      593.74      583.94     12.86 o 
   2   2   8      535.75      522.20     11.26 o 
   3   2   8     1592.21     1584.02     27.86 o 
   4   2   8      883.92      868.22     17.43 o 
   5   2   8      469.94      462.21     15.65 o 
   6   2   8     1494.65     1481.42     24.09 o 
   7   2   8      559.49      546.44     25.65 o 
   8   2   8      874.93      840.37     24.10 o 
   9   2   8       12.71       14.24      5.43 o 
  10   2   8      159.06      163.22      9.06 o 
  -5   3   8        0.02        3.72      5.97 o 
  -4   3   8        2.16        5.94      6.44 o 
  -3   3   8       50.20       60.25      8.15 o 
  -2   3   8        0.99        4.73      6.45 o 
  -1   3   8      118.75      114.25      6.94 o 
   0   3   8        6.47        7.48      4.79 o 
   1   3   8      375.99      391.81     22.32 o 
   2   3   8      356.37      371.01      9.13 o 
   3   3   8        1.40       -0.78      2.72 o 
   4   3   8      139.71      150.27      7.75 o 
   5   3   8        3.88        2.88      3.48 o 
   6   3   8      100.22      108.24     11.66 o 
   7   3   8      310.68      284.96     11.28 o 
   8   3   8      412.93      413.09    219.88 o 
   9   3   8      280.72      277.15     10.92 o 
  10   3   8       49.02       54.34      8.93 o 
  -5   4   8       55.36       60.57      9.58 o 
  -4   4   8       37.19       36.45      7.40 o 
  -3   4   8       12.76       10.23      5.44 o 
  -2   4   8      245.05      235.47     12.32 o 
  -1   4   8       38.20       34.69      6.34 o 
   0   4   8      132.78      128.60      9.08 o 
   1   4   8        0.19        5.86      3.97 o 
   2   4   8      907.07      878.50     23.68 o 
   3   4   8      228.76      243.41      8.00 o 
   4   4   8       13.76       10.33      5.09 o 
   5   4   8       13.13       13.55      5.04 o 
   6   4   8      339.48      340.37      7.64 o 
   7   4   8      281.03      284.27     15.37 o 
   8   4   8       69.30       62.76      6.92 o 
   9   4   8      380.54      418.46     17.68 o 
  10   4   8       76.34       82.50      6.18 o 
  -4   5   8       12.61       15.94      7.84 o 
  -3   5   8        4.51        1.68      4.77 o 
  -2   5   8       25.92       22.23      9.60 o 
  -1   5   8      110.01      106.78      9.15 o 
   0   5   8       74.16       63.32      7.53 o 
   1   5   8      708.24      678.09     15.84 o 
   2   5   8       89.51       97.68      6.95 o 
   3   5   8      358.98      354.82     19.23 o 
   4   5   8      343.25      329.18     21.36 o 
   5   5   8      665.91      671.34     10.78 o 
   6   5   8     3386.27     3447.88     54.37 o 
   7   5   8       40.76       38.87      6.64 o 
   8   5   8      679.53      683.30     16.20 o 
   9   5   8       15.35       12.93      3.70 o 
  -4   6   8        9.47        3.21      7.00 o 
  -3   6   8       71.81       62.10      9.42 o 
  -2   6   8       49.43       51.17      8.69 o 
  -1   6   8       94.27       65.27     16.61 o 
   0   6   8       49.58       48.06      6.20 o 
   1   6   8        9.50       10.79      4.28 o 
   2   6   8      312.73      314.96      7.72 o 
   3   6   8      580.01      563.91     10.19 o 
   4   6   8      128.57      136.42      9.58 o 
   5   6   8      781.24      747.93     15.10 o 
   6   6   8      606.93      606.57     10.46 o 
   7   6   8      810.87      841.07     18.76 o 
   8   6   8       93.74      101.36      7.38 o 
   9   6   8      160.66      203.93     24.26 o 
  -3   7   8       19.36       19.67      7.95 o 
  -2   7   8      185.36      188.36     12.76 o 
  -1   7   8       41.03       33.90      7.72 o 
   0   7   8      107.84      100.04      9.66 o 
   1   7   8      338.04      340.26     11.33 o 
   2   7   8       46.55       32.68      6.60 o 
   3   7   8      289.02      308.64      8.29 o 
   4   7   8        6.79        9.41      2.47 o 
   5   7   8      309.73      332.81      8.97 o 
   6   7   8      176.12      169.72      4.88 o 
   7   7   8       24.52       29.02      5.60 o 
   8   7   8        6.34       13.75      8.73 o 
   9   7   8      179.26      190.34     15.84 o 
  -2   8   8        8.47        6.01      9.25 o 
  -1   8   8       53.64       49.91      6.99 o 
   0   8   8       44.52       41.74      9.34 o 
   1   8   8       19.59       19.19      5.83 o 
   2   8   8      119.79      133.94      8.34 o 
   3   8   8       83.11       80.91      8.73 o 
   4   8   8      759.61      756.89     13.88 o 
   5   8   8        6.97        4.34      2.29 o 
   6   8   8      526.77      517.01     52.33 o 
   7   8   8       31.06       39.47     10.58 o 
   8   8   8      118.34      115.95     23.79 o 
  -1   9   8       54.81       51.90      8.99 o 
   0   9   8       28.66       18.19      8.64 o 
   1   9   8       87.07       73.93      5.58 o 
   2   9   8       39.11       37.73      5.00 o 
   3   9   8      195.25      171.51      7.82 o 
   4   9   8       35.37       25.90      3.47 o 
   5   9   8      479.39      405.89     47.62 o 
   6   9   8       39.26       53.38     11.28 o 
   7   9   8      224.16      255.07     30.59 o 
   8   9   8       23.44       33.06     11.36 o 
   1  10   8      166.56      161.32      9.02 o 
   2  10   8       75.10       70.15     15.24 o 
   3  10   8      456.83      446.75     28.32 o 
   4  10   8      206.17      196.67     24.95 o 
   5  10   8       29.48       45.34     10.89 o 
   6  10   8        1.85       -0.31     12.20 o 
   7  10   8       19.33       33.14     11.43 o 
   8  10   8        3.38      -10.43     17.84 o 
   3  11   8        9.09       -2.16      7.18 o 
   4  11   8      184.84      241.40     28.58 o 
   5  11   8        3.00       16.92     16.69 o 
   6  11   8       94.18      106.29     14.75 o 
  -3  -9   9      240.53      252.34     16.73 o 
  -2  -9   9        6.73       12.04      6.16 o 
  -1  -9   9       70.61       56.30      9.23 o 
   0  -9   9       13.98       17.69      6.40 o 
   1  -9   9       10.88       14.33      6.32 o 
   2  -9   9       30.02       14.21      7.48 o 
   3  -9   9       29.85       28.66     13.05 o 
  -4  -8   9      111.18      106.65     13.94 o 
  -3  -8   9        8.84       19.43      7.20 o 
  -2  -8   9       85.92       86.20     11.01 o 
  -1  -8   9        0.84        3.40      4.99 o 
   0  -8   9       27.64       20.78      7.43 o 
   1  -8   9       35.03       30.24      6.81 o 
   2  -8   9        0.27        1.69      5.10 o 
   3  -8   9       43.95       40.16      7.06 o 
   4  -8   9        0.38       -9.18      9.18 o 
  -5  -7   9       41.08       52.86      8.96 o 
  -4  -7   9       42.04       45.01      8.95 o 
  -3  -7   9       59.33       73.45     12.96 o 
  -2  -7   9       27.26       22.79      6.18 o 
  -1  -7   9      107.37      121.41      8.62 o 
   0  -7   9       36.40       25.20      7.33 o 
   1  -7   9       11.38        7.35      6.05 o 
   2  -7   9      176.44      172.96     15.59 o 
   3  -7   9        0.54        1.03      6.25 o 
   4  -7   9      161.06      156.46     10.06 o 
   5  -7   9        3.32       -2.50      6.12 o 
  -5  -6   9      175.87      168.25     23.40 o 
  -4  -6   9        4.87        8.09      4.72 o 
  -3  -6   9       67.68       78.86      9.07 o 
  -2  -6   9       31.22       31.51      5.44 o 
  -1  -6   9       50.84       41.86      6.49 o 
   0  -6   9      164.36      172.39     23.60 o 
   1  -6   9       94.67      108.08     12.20 o 
   2  -6   9      237.66      260.53     28.23 o 
   3  -6   9      119.55      120.39     12.11 o 
   4  -6   9        1.65       -0.95      3.65 o 
   5  -6   9      112.71      124.55     17.07 o 
   6  -6   9       22.98       19.70     12.59 o 
  -5  -5   9        3.81        5.34      5.01 o 
  -4  -5   9       20.48       14.05      7.16 o 
  -3  -5   9       13.21       15.60      4.85 o 
  -2  -5   9       35.26       37.45      8.22 o 
  -1  -5   9      341.78      323.15     25.80 o 
   0  -5   9       81.46       93.11     31.09 o 
   1  -5   9      108.12      100.22     10.49 o 
   2  -5   9        1.70        4.12      6.51 o 
   3  -5   9      278.58      273.86     12.33 o 
   4  -5   9        6.42        2.36      5.42 o 
   5  -5   9       39.81       38.01     11.90 o 
   6  -5   9       43.88       62.18     14.21 o 
   7  -5   9      234.11      258.16     23.10 o 
  -6  -4   9       32.40       26.04      8.45 o 
  -5  -4   9       35.51       23.92      9.55 o 
  -4  -4   9        1.16       -2.10      5.28 o 
  -3  -4   9       79.71       60.71      9.32 o 
  -2  -4   9       93.12       97.02      8.18 o 
  -1  -4   9       66.10       64.62     12.55 o 
   0  -4   9      261.29      237.24     10.67 o 
   1  -4   9       37.10       27.25     10.62 o 
   2  -4   9      284.44      290.47     19.17 o 
   3  -4   9      415.09      366.85     13.51 o 
   4  -4   9        6.70       -2.66      6.44 o 
   5  -4   9       94.58      109.09     11.63 o 
   6  -4   9      109.75      142.60     27.11 o 
   7  -4   9      145.87      157.58     17.84 o 
   8  -4   9      167.51      138.50     32.06 o 
  -6  -3   9       24.24       31.29      6.14 o 
  -5  -3   9        3.55        5.11      5.01 o 
  -4  -3   9       69.42       80.36     10.41 o 
  -3  -3   9       41.67       48.72      7.15 o 
  -2  -3   9      160.01      174.84      9.64 o 
  -1  -3   9      204.66      202.43      9.92 o 
   0  -3   9        3.05       14.52      5.35 o 
   1  -3   9       97.70      128.39     15.91 o 
   2  -3   9        0.54        4.45      4.67 o 
   3  -3   9       52.56       39.37      8.05 o 
   4  -3   9      618.22      563.27     18.90 o 
   5  -3   9       80.61       45.53     12.32 o 
   6  -3   9      674.56      619.52     41.48 o 
   7  -3   9       35.89       35.15     11.97 o 
   8  -3   9      413.28      418.52     41.56 o 
  -6  -2   9        8.53       23.31      9.88 o 
  -5  -2   9       21.48       10.26      5.55 o 
  -4  -2   9        0.05        3.76      6.34 o 
  -3  -2   9      341.63      348.22     13.20 o 
  -2  -2   9      283.13      284.44     14.22 o 
  -1  -2   9      215.47      226.78     10.04 o 
   0  -2   9       28.24       24.55      6.90 o 
   1  -2   9      204.01      209.71     11.30 o 
   2  -2   9       24.00       17.13      6.48 o 
   3  -2   9      217.99      210.48     11.51 o 
   4  -2   9       63.34       36.00      6.09 o 
   5  -2   9      255.31      310.59     14.18 o 
   6  -2   9       24.65       38.36      9.96 o 
   7  -2   9      914.27      906.49     49.98 o 
   8  -2   9       10.25       -9.19      9.58 o 
   9  -2   9      250.89      297.32     35.69 o 
  -6  -1   9        0.68        1.21      5.92 o 
  -5  -1   9       24.01       33.21      7.65 o 
  -4  -1   9      110.43      143.60     32.48 o 
  -3  -1   9        2.34        3.04     11.36 o 
  -2  -1   9      106.33      104.72      8.25 o 
  -1  -1   9      340.51      326.06     11.62 o 
   0  -1   9      402.91      386.80     26.96 o 
   1  -1   9      234.15      226.14     11.32 o 
   2  -1   9       22.36       29.91      6.85 o 
   3  -1   9      162.46      178.04     10.97 o 
   4  -1   9      275.56      289.63     12.56 o 
   5  -1   9      642.50      616.78     18.34 o 
   6  -1   9      458.01      482.51     21.93 o 
   7  -1   9      162.23      169.87     14.83 o 
   8  -1   9      427.37      406.47     21.55 o 
   9  -1   9        3.65        3.55     14.37 o 
  -5   0   9       31.91       37.33      9.67 o 
  -4   0   9      171.78      163.65     13.56 o 
  -3   0   9      153.97      162.98     16.80 o 
  -2   0   9        0.37        3.22      4.62 o 
  -1   0   9        1.80        0.28      3.89 o 
   0   0   9        0.83        4.48      5.39 o 
   1   0   9        2.22        1.84      4.77 o 
   2   0   9     2382.83     2361.29     88.14 o 
   3   0   9       95.63      108.29      8.67 o 
   4   0   9     2399.20     2396.82     50.93 o 
   5   0   9      279.32      289.41     12.05 o 
   6   0   9      947.15      884.46     37.23 o 
   7   0   9      389.05      370.78     28.43 o 
   8   0   9      194.27      227.11     24.87 o 
   9   0   9      188.39      227.03     16.14 o 
  -5   1   9      129.48      153.38     14.76 o 
  -4   1   9       26.98       37.08      9.53 o 
  -3   1   9       78.89       91.33     14.39 o 
  -2   1   9       54.82       54.65      9.93 o 
  -1   1   9        0.16        4.88      4.46 o 
   0   1   9      450.66      444.31     15.10 o 
   1   1   9     1791.94     1803.26     38.70 o 
   2   1   9      896.01      894.85     20.90 o 
   3   1   9      560.15      554.69     13.12 o 
   4   1   9      146.13      147.36     15.33 o 
   5   1   9     2594.81     2628.98     47.58 o 
   6   1   9      115.80      117.46     35.15 o 
   7   1   9      424.79      479.08     18.38 o 
   8   1   9       25.53       21.01     13.29 o 
   9   1   9      102.95       71.38     17.92 o 
  10   1   9       11.33        7.17      4.84 o 
  -5   2   9       16.39       13.99      8.54 o 
  -4   2   9       49.29       56.44      8.46 o 
  -3   2   9        1.67       12.92      6.99 o 
  -2   2   9       12.58       12.77      8.30 o 
  -1   2   9        5.48        2.69      5.25 o 
   0   2   9        0.74        4.25      7.11 o 
   1   2   9       41.23       43.73      6.91 o 
   2   2   9      332.92      331.75     14.60 o 
   3   2   9      236.16      235.10     10.19 o 
   4   2   9      285.48      273.69     23.91 o 
   5   2   9       31.14       37.71     11.01 o 
   6   2   9      627.28      605.38     15.02 o 
   7   2   9       90.55       87.39      9.54 o 
   8   2   9      222.74      234.60     13.05 o 
   9   2   9       56.24       62.26     15.60 o 
  10   2   9        5.12       12.59     14.17 o 
  -4   3   9        0.03       -4.29      5.96 o 
  -3   3   9        4.94       13.40      7.92 o 
  -2   3   9       19.53       26.58      6.09 o 
  -1   3   9       47.30       72.34     22.48 o 
   0   3   9      453.78      452.21     12.50 o 
   1   3   9      256.87      266.24     11.29 o 
   2   3   9      676.33      681.95     16.56 o 
   3   3   9       19.80       17.55      7.10 o 
   4   3   9     2870.55     2858.93     55.05 o 
   5   3   9      460.23      463.31     12.34 o 
   6   3   9       19.30       20.34      6.74 o 
   7   3   9       78.42       81.96      9.17 o 
   8   3   9        5.64       14.21      5.79 o 
   9   3   9      223.28      193.91     37.74 o 
  10   3   9       86.81       78.65     10.13 o 
  -4   4   9        2.28        5.27      6.26 o 
  -3   4   9        9.68       10.41      8.23 o 
  -2   4   9       49.78       47.03      8.37 o 
  -1   4   9      701.66      667.72     19.44 o 
   0   4   9       13.69       13.82      5.87 o 
   1   4   9     1593.74     1539.29     30.41 o 
   2   4   9       49.45       50.95      6.47 o 
   3   4   9     1837.36     1778.95     78.71 o 
   4   4   9      535.64      521.73     23.64 o 
   5   4   9      292.91      307.10     16.57 o 
   6   4   9      386.82      396.13     13.29 o 
   7   4   9       33.16       33.79      6.85 o 
   8   4   9      181.70      215.16     26.15 o 
   9   4   9       16.43       13.21     10.12 o 
  10   4   9       38.96       37.56      6.07 o 
  -3   5   9       34.79       39.06      7.67 o 
  -2   5   9       63.84       59.50      7.51 o 
  -1   5   9       40.59       43.09      8.38 o 
   0   5   9      199.44      225.99     10.81 o 
   1   5   9       53.26       66.85      6.84 o 
   2   5   9      419.34      438.08     13.48 o 
   3   5   9       26.62       20.34      3.88 o 
   4   5   9      499.50      501.42     12.34 o 
   5   5   9       29.21       36.16      6.30 o 
   6   5   9      243.48      258.18      9.96 o 
   7   5   9       59.19       55.90      6.78 o 
   8   5   9       79.45       85.22      9.33 o 
   9   5   9       73.08       32.62     34.76 o 
  -3   6   9        3.76        1.94      7.15 o 
  -2   6   9      179.63      185.21     10.82 o 
  -1   6   9      276.70      298.24     18.71 o 
   0   6   9       24.26       26.69      6.93 o 
   1   6   9       84.78      115.73      8.56 o 
   2   6   9      393.34      363.30     14.75 o 
   3   6   9      270.79      285.68     12.47 o 
   4   6   9        1.01        4.09      4.75 o 
   5   6   9       62.75       58.87      4.94 o 
   6   6   9        3.50        4.21      4.22 o 
   7   6   9       60.10       65.98      4.07 o 
   8   6   9       56.93       86.22     10.43 o 
  -2   7   9        2.36        6.71      5.76 o 
  -1   7   9      161.75      173.00     47.12 o 
   0   7   9       16.16       17.81      9.58 o 
   1   7   9      461.95      440.27     11.94 o 
   2   7   9      296.34      286.48     10.72 o 
   3   7   9      121.31      123.58      7.18 o 
   4   7   9      135.99      135.48      6.67 o 
   5   7   9        0.06       -0.81      3.77 o 
   6   7   9      257.01      269.75      8.00 o 
   7   7   9      304.29      269.98     10.47 o 
   8   7   9       33.34       50.60     19.23 o 
  -1   8   9        5.42        1.52      5.83 o 
   0   8   9      102.58      112.25     11.01 o 
   1   8   9       15.26       11.72      7.59 o 
   2   8   9       76.09       59.31      6.72 o 
   3   8   9      131.95      122.21      9.31 o 
   4   8   9        5.13        9.17      4.96 o 
   5   8   9      123.09      126.12      6.40 o 
   6   8   9       92.03       71.90      7.84 o 
   7   8   9      119.62      170.87     15.84 o 
   8   8   9        2.02       -2.63      8.27 o 
   1   9   9      194.65      202.85     14.60 o 
   2   9   9        4.51        6.21      6.46 o 
   3   9   9       71.52       71.28      4.56 o 
   4   9   9       14.20       13.71      4.34 o 
   5   9   9       44.25       51.91     19.08 o 
   6   9   9       30.19       24.72     10.35 o 
   7   9   9        1.77       10.74      9.42 o 
   8   9   9        1.20       -8.34     16.61 o 
   2  10   9      129.97      112.30     17.24 o 
   3  10   9        0.18        1.06      3.42 o 
   4  10   9      161.84      157.35     15.06 o 
   5  10   9       43.67       55.15     20.39 o 
   6  10   9        6.62        8.88      9.42 o 
   7  10   9       65.42       59.87     23.10 o 
  -2  -8  10       21.75       28.05      7.24 o 
  -1  -8  10       28.74       27.45      8.67 o 
   0  -8  10        8.61       13.72      7.85 o 
   1  -8  10        2.48        7.61      5.17 o 
   2  -8  10       39.42       36.60      7.86 o 
   3  -8  10        0.00       22.99     18.51 o 
  -3  -7  10       98.03       80.27      9.02 o 
  -2  -7  10       35.97       30.93      6.32 o 
  -1  -7  10       34.71       39.99     12.90 o 
   0  -7  10        2.79        1.43      4.82 o 
   1  -7  10        0.96       -1.65      4.49 o 
   2  -7  10        8.73       15.34      5.31 o 
   3  -7  10      190.86      204.99     18.41 o 
   4  -7  10        4.80       10.12      7.20 o 
  -4  -6  10       90.19       85.55     12.37 o 
  -3  -6  10        0.66       10.67      6.03 o 
  -2  -6  10       24.48       24.38      6.45 o 
  -1  -6  10        1.34        3.67      4.45 o 
   0  -6  10        2.99        2.80      5.54 o 
   1  -6  10       96.15       85.13     11.49 o 
   2  -6  10      146.50      175.04     14.33 o 
   3  -6  10        0.58       -6.19     11.27 o 
   4  -6  10      302.98      394.68     27.77 o 
   5  -6  10       32.35       12.55     17.50 o 
   6  -6  10       16.93       -4.71     11.12 o 
  -4  -5  10        0.88       -1.15      7.58 o 
  -3  -5  10       16.16        6.81      5.51 o 
  -2  -5  10        1.53        4.81      5.59 o 
  -1  -5  10        1.01       -0.94      6.08 o 
   0  -5  10      138.08      144.10     14.87 o 
   1  -5  10      461.83      456.56     40.48 o 
   2  -5  10      235.57      240.36     15.50 o 
   3  -5  10      321.53      314.41     17.15 o 
   4  -5  10       95.13      101.50     10.37 o 
   5  -5  10      217.92      227.67     13.82 o 
   6  -5  10        5.01       16.61     20.24 o 
  -5  -4  10       46.04       40.13      9.38 o 
  -4  -4  10       37.90       34.73      6.90 o 
  -3  -4  10        8.46        6.92      5.89 o 
  -2  -4  10       16.83       13.76      7.66 o 
  -1  -4  10       64.95       70.22      8.24 o 
   0  -4  10      133.45      129.68      9.61 o 
   1  -4  10      217.08      223.00     14.20 o 
   2  -4  10      122.52      135.89     12.16 o 
   3  -4  10      243.67      262.94     12.75 o 
   4  -4  10      185.52      153.29     10.98 o 
   5  -4  10      100.26      111.68     12.64 o 
   6  -4  10      122.15       59.09     23.64 o 
   7  -4  10       14.13       14.14     11.36 o 
  -5  -3  10       13.09        7.77      5.22 o 
  -4  -3  10       16.58       17.81      6.99 o 
  -3  -3  10       34.74       42.92     13.08 o 
  -2  -3  10        1.67       -5.62      5.62 o 
  -1  -3  10      191.82      195.11     17.69 o 
   0  -3  10      144.56      184.09     19.89 o 
   1  -3  10        2.00        7.43      6.74 o 
   2  -3  10       79.89      115.53     18.15 o 
   3  -3  10       24.57       13.34      7.41 o 
   4  -3  10      105.17      108.03     15.51 o 
   5  -3  10      208.97      228.63     27.58 o 
   6  -3  10       43.43       48.79      8.17 o 
   7  -3  10      256.38      296.32     22.09 o 
   8  -3  10       33.06       26.03     21.40 o 
  -5  -2  10        7.47        8.21      6.63 o 
  -4  -2  10        5.46       12.75      8.27 o 
  -3  -2  10        0.12       -0.09      5.71 o 
  -2  -2  10      176.45      177.14     16.34 o 
  -1  -2  10      280.10      282.01     15.14 o 
   0  -2  10      641.92      651.17     22.17 o 
   1  -2  10      223.98      217.60     13.00 o 
   2  -2  10      194.35      210.93     12.63 o 
   3  -2  10      705.64      652.24     17.48 o 
   4  -2  10       98.44       93.97     10.06 o 
   5  -2  10      159.07      180.04     24.33 o 
   6  -2  10      341.39      338.11     16.75 o 
   7  -2  10      124.56       94.55     23.95 o 
   8  -2  10      344.67      377.27     23.41 o 
  -5  -1  10        1.45       10.51      7.07 o 
  -4  -1  10        0.40        1.00      5.45 o 
  -3  -1  10       85.25       95.65     14.02 o 
  -2  -1  10       25.25       21.92     11.51 o 
  -1  -1  10      326.91      354.41     16.07 o 
   0  -1  10     1158.35     1153.50     29.06 o 
   1  -1  10      109.22      105.32     13.91 o 
   2  -1  10      607.42      592.67     16.03 o 
   3  -1  10      131.48      117.34      9.97 o 
   4  -1  10      683.73      645.08     20.16 o 
   5  -1  10      168.72      181.26     16.16 o 
   6  -1  10      428.38      436.95     17.04 o 
   7  -1  10      200.03      245.64     17.30 o 
   8  -1  10      174.65      213.43     28.58 o 
   9  -1  10       68.36       65.97     13.44 o 
  -4   0  10       31.80       13.22     20.59 o 
  -3   0  10        1.91        1.01      6.78 o 
  -2   0  10      309.92      287.98     16.04 o 
  -1   0  10       72.78       92.60     14.06 o 
   0   0  10       17.24       18.46      6.87 o 
   1   0  10       21.47       18.59      6.97 o 
   2   0  10        9.89        8.62      4.91 o 
   3   0  10      669.87      701.72     19.78 o 
   4   0  10        0.51        3.74      5.62 o 
   5   0  10      418.66      429.74     18.00 o 
   6   0  10        7.45        9.15     12.44 o 
   7   0  10      483.51      494.38     17.75 o 
   8   0  10        6.32       19.00      9.04 o 
   9   0  10       35.18       32.75     10.20 o 
  -4   1  10       46.45       59.54     11.73 o 
  -3   1  10       77.87       47.59     14.01 o 
  -2   1  10       90.65      103.97     11.16 o 
  -1   1  10        5.87        9.07      5.55 o 
   0   1  10      196.00      194.21     14.14 o 
   1   1  10      209.68      216.16     26.50 o 
   2   1  10       15.96       12.16      5.96 o 
   3   1  10       21.68       16.72      5.04 o 
   4   1  10     1084.55     1062.87     46.00 o 
   5   1  10       71.01       84.53      8.43 o 
   6   1  10      598.67      601.25     26.84 o 
   7   1  10       40.55       46.69      7.64 o 
   8   1  10      212.45      239.00     24.87 o 
   9   1  10        0.85       -0.46      6.41 o 
  -4   2  10        1.37        7.27      8.30 o 
  -3   2  10      156.93      138.79     14.75 o 
  -2   2  10      199.04      221.71     27.04 o 
  -1   2  10        4.50        4.40      5.15 o 
   0   2  10      179.05      180.44     33.76 o 
   1   2  10        2.58        5.97      5.95 o 
   2   2  10     1091.93     1096.39     25.16 o 
   3   2  10      226.15      227.43     10.85 o 
   4   2  10      625.16      610.24     17.23 o 
   5   2  10      501.17      505.00     19.70 o 
   6   2  10      129.10      137.83      8.95 o 
   7   2  10      254.71      258.25     20.97 o 
   8   2  10       29.78       20.32     12.59 o 
   9   2  10       57.12       41.40     15.37 o 
  -3   3  10       29.79       30.50      9.33 o 
  -2   3  10       37.57       31.04      7.16 o 
  -1   3  10      230.50      230.55     12.92 o 
   0   3  10       38.67       47.29     11.05 o 
   1   3  10     1241.08     1196.89     43.34 o 
   2   3  10      183.92      193.30     17.42 o 
   3   3  10      393.71      390.15     13.11 o 
   4   3  10       18.94       22.63      4.74 o 
   5   3  10      672.86      669.24     17.15 o 
   6   3  10       49.49       53.91      6.63 o 
   7   3  10       99.65       85.93      7.72 o 
   8   3  10       41.75       37.08     12.67 o 
   9   3  10        4.46        6.26     10.81 o 
  -3   4  10       43.72       45.09      8.52 o 
  -2   4  10        4.35       -2.79      6.59 o 
  -1   4  10       11.56       11.21      5.61 o 
   0   4  10        6.06       10.54      5.11 o 
   1   4  10       49.04       52.56      6.32 o 
   2   4  10      745.68      727.65     31.52 o 
   3   4  10        7.97       16.79      5.54 o 
   4   4  10      739.01      766.43     33.99 o 
   5   4  10        0.73        6.95      8.77 o 
   6   4  10      163.17      156.47      7.98 o 
   7   4  10       13.76       10.69      7.96 o 
   8   4  10        1.01        2.94      8.42 o 
   9   4  10       17.14       20.55     11.90 o 
  -2   5  10       49.02       57.59      8.39 o 
  -1   5  10       83.77      106.49     19.20 o 
   0   5  10      112.77      107.91     41.02 o 
   1   5  10      247.90      270.08     23.14 o 
   2   5  10       84.87       93.69      7.86 o 
   3   5  10      318.88      327.18     11.52 o 
   4   5  10      146.30      129.08      6.55 o 
   5   5  10      271.14      245.41      9.62 o 
   6   5  10        2.27       -4.88      5.48 o 
   7   5  10        4.74        6.46      5.61 o 
   8   5  10       20.01       18.13      6.30 o 
   9   5  10       49.38       29.89     11.82 o 
  -1   6  10      276.36      261.24     14.38 o 
   0   6  10      137.30      158.00     18.89 o 
   1   6  10      509.20      467.23     16.25 o 
   2   6  10      145.46      155.26      9.49 o 
   3   6  10      136.99      135.81      8.39 o 
   4   6  10        3.31        2.42      6.76 o 
   5   6  10        4.25        9.10      7.18 o 
   6   6  10       44.75       34.40      6.70 o 
   7   6  10       48.63       37.42      6.61 o 
   8   6  10        8.24       13.00      6.55 o 
  -1   7  10       25.59       31.71      7.14 o 
   0   7  10       43.18       29.28      9.81 o 
   1   7  10       45.22       43.18      7.05 o 
   2   7  10      235.27      246.16      9.21 o 
   3   7  10       10.63        7.21      6.31 o 
   4   7  10       69.07       62.45      8.21 o 
   5   7  10        1.34        2.29      4.00 o 
   6   7  10        1.44       -1.69      7.15 o 
   7   7  10       26.06       22.58      4.35 o 
   8   7  10      118.22      108.07     14.29 o 
   1   8  10       67.54       98.55     18.38 o 
   2   8  10       14.24        5.91      6.94 o 
   3   8  10       41.41       31.38      6.37 o 
   4   8  10        0.78        1.64      7.18 o 
   5   8  10        4.87        2.99      4.84 o 
   6   8  10       29.77       23.79     10.20 o 
   7   8  10      151.54      151.33     16.07 o 
   2   9  10      131.82      119.39      8.54 o 
   3   9  10        2.06       -1.91      4.50 o 
   4   9  10        2.68        2.08      3.11 o 
   5   9  10       18.70       20.70      9.73 o 
   6   9  10        1.88        2.94      8.42 o 
   7   9  10      145.46      115.41     26.73 o 
  -1  -7  11      119.18      119.87     22.83 o 
   0  -7  11        0.12       -5.32      5.32 o 
   1  -7  11        3.14        1.26      6.20 o 
   2  -7  11      101.71       84.61     15.05 o 
   3  -7  11        6.71       13.56      5.79 o 
  -2  -6  11       44.08       32.32      6.67 o 
  -1  -6  11        4.97       -1.86      4.68 o 
   0  -6  11       35.59       43.82     10.64 o 
   1  -6  11       38.19       34.60     10.37 o 
   2  -6  11       60.19       57.44     11.55 o 
   3  -6  11      175.26      183.01     16.32 o 
   4  -6  11       89.54      104.98     16.53 o 
  -3  -5  11       31.63       17.24      6.80 o 
  -2  -5  11        0.88       -8.11      8.19 o 
  -1  -5  11        1.07        4.72      6.20 o 
   0  -5  11       44.32       40.90      8.37 o 
   1  -5  11       34.53       43.78      8.65 o 
   2  -5  11      158.22      144.39     14.30 o 
   3  -5  11      228.44      256.81     23.83 o 
   4  -5  11      124.31      126.95     14.76 o 
   5  -5  11      186.76      246.83     42.29 o 
  -3  -4  11       42.93       40.17     12.94 o 
  -2  -4  11       28.22       23.71      9.02 o 
  -1  -4  11        3.22        7.40      6.29 o 
   0  -4  11       70.16       70.44     11.16 o 
   1  -4  11        1.28        6.11      6.31 o 
   2  -4  11      395.53      415.64     20.27 o 
   3  -4  11       92.66       90.09     12.36 o 
   4  -4  11      542.31      551.29     23.29 o 
   5  -4  11       74.81       62.85      9.80 o 
   6  -4  11       34.67       22.62      9.82 o 
  -3  -3  11       20.69       29.06      8.09 o 
  -2  -3  11      159.76      132.98     18.63 o 
  -1  -3  11       92.10      121.52     22.87 o 
   0  -3  11       82.79       78.17     11.11 o 
   1  -3  11      543.69      526.32     20.74 o 
   2  -3  11       48.87       57.44     14.63 o 
   3  -3  11      711.88      666.00     37.46 o 
   4  -3  11        4.74       12.11      8.14 o 
   5  -3  11      463.09      491.83     28.05 o 
   6  -3  11       21.35       32.40     10.27 o 
   7  -3  11       83.58       84.74     15.84 o 
  -3  -2  11       14.95       15.66      9.10 o 
  -2  -2  11      229.81      218.46     23.79 o 
  -1  -2  11      123.28      141.17     19.70 o 
   0  -2  11      521.27      502.35     27.49 o 
   1  -2  11      419.04      429.81     25.03 o 
   2  -2  11      284.89      306.14     19.78 o 
   3  -2  11      216.99      211.68     21.17 o 
   4  -2  11      277.84      278.91     15.37 o 
   5  -2  11       29.38       21.02      6.93 o 
   6  -2  11       54.22       49.37      8.38 o 
   7  -2  11        1.84        4.17     15.45 o 
   8  -2  11       34.60       40.17     13.21 o 
  -3  -1  11       79.00      106.21     22.32 o 
  -2  -1  11        3.12        9.42      6.54 o 
  -1  -1  11        4.29        0.11      7.11 o 
   0  -1  11      293.96      274.47     17.92 o 
   1  -1  11      278.45      277.93     12.80 o 
   2  -1  11      581.55      585.60     21.94 o 
   3  -1  11       64.67      110.42     24.26 o 
   4  -1  11       85.33       91.40     10.53 o 
   5  -1  11       66.49       83.45     10.17 o 
   6  -1  11        0.38       -5.92      6.93 o 
   7  -1  11        3.78        2.63      6.10 o 
   8  -1  11       68.96       53.61     21.94 o 
  -3   0  11       80.15       88.33     10.52 o 
  -2   0  11       32.65       37.95     13.95 o 
  -1   0  11      338.75      367.36     18.23 o 
   0   0  11       56.41       53.11      9.85 o 
   1   0  11      294.92      294.88     12.72 o 
   2   0  11       35.70       24.49      6.46 o 
   3   0  11      347.74      364.02     54.42 o 
   4   0  11      130.76      121.15     13.71 o 
   5   0  11       48.01       55.27     12.15 o 
   6   0  11      164.79      180.85     13.05 o 
   7   0  11        0.62       -2.32      8.57 o 
   8   0  11      104.38      161.14     15.29 o 
  -3   1  11       79.52       69.72     12.69 o 
  -2   1  11      152.59      157.01     33.25 o 
  -1   1  11      183.52      193.88     19.63 o 
   0   1  11      534.78      549.78     20.53 o 
   1   1  11       54.39       56.41      9.03 o 
   2   1  11      218.14      227.47     12.54 o 
   3   1  11        8.22        6.89      6.33 o 
   4   1  11      115.65      102.22     13.50 o 
   5   1  11      124.66      134.60      8.82 o 
   6   1  11       42.88       46.92      7.97 o 
   7   1  11      135.43      151.03     11.29 o 
   8   1  11        5.58       12.28     14.14 o 
   9   1  11       74.93       62.57     11.74 o 
  -3   2  11       60.91       61.70     12.51 o 
  -2   2  11      114.57      127.10     11.01 o 
  -1   2  11      130.10      142.19     10.61 o 
   0   2  11      321.33      328.84     15.98 o 
   1   2  11      148.80      148.40     21.28 o 
   2   2  11       36.70       30.67      6.31 o 
   3   2  11       73.32       62.97     11.56 o 
   4   2  11        4.72        4.39      5.53 o 
   5   2  11       52.17       53.46      7.72 o 
   6   2  11      172.88      153.85      8.69 o 
   7   2  11        3.74       10.14      5.00 o 
   8   2  11       47.66       54.00     16.22 o 
   9   2  11       51.25       44.73     16.92 o 
  -2   3  11        0.04        1.34      6.38 o 
  -1   3  11       99.32      120.68     11.89 o 
   0   3  11       13.45       16.99      6.20 o 
   1   3  11      122.03      133.94     13.02 o 
   2   3  11      184.35      178.10     22.32 o 
   3   3  11        3.02       -0.40      7.80 o 
   4   3  11      158.19      164.81     16.03 o 
   5   3  11       56.57       47.14      7.51 o 
   6   3  11       37.37       30.94      9.09 o 
   7   3  11       61.41       62.86     10.62 o 
   8   3  11        0.92        3.63     10.12 o 
   9   3  11       60.79       41.64     15.76 o 
  -2   4  11      119.56      117.74     13.52 o 
  -1   4  11        0.05       12.31      6.42 o 
   0   4  11       40.25       43.44      8.58 o 
   1   4  11      104.34      104.23     12.28 o 
   2   4  11        0.57       -1.00      4.11 o 
   3   4  11      116.09       95.45      7.18 o 
   4   4  11      119.78      117.92      8.69 o 
   5   4  11      263.02      268.15     14.95 o 
   6   4  11       17.31       14.65      7.57 o 
   7   4  11        0.73        3.57      6.68 o 
   8   4  11       44.50       46.12     13.21 o 
   9   4  11       16.04       24.87      8.03 o 
  -1   5  11       85.28       62.26     23.75 o 
   0   5  11        1.11        1.94      4.77 o 
   1   5  11      141.42      157.17      9.34 o 
   2   5  11       24.42       30.88      9.82 o 
   3   5  11        9.43       12.67      8.01 o 
   4   5  11       80.04       77.54     10.58 o 
   5   5  11        5.56        8.51      5.22 o 
   6   5  11       81.86       88.59      6.01 o 
   7   5  11        9.27        4.98      4.06 o 
   8   5  11        4.97       10.04      9.35 o 
   0   6  11       25.34       12.44     11.78 o 
   1   6  11        0.47       -6.67      6.67 o 
   2   6  11       82.92       62.33      8.33 o 
   3   6  11       18.04       15.02      5.93 o 
   4   6  11       37.14       35.44      5.15 o 
   5   6  11      105.27      100.95      7.36 o 
   6   6  11      101.12      109.15      6.19 o 
   7   6  11        1.17       -3.01      5.68 o 
   1   7  11       16.41       14.29      9.45 o 
   2   7  11        0.20        1.09      4.79 o 
   3   7  11       82.67       97.79      8.84 o 
   4   7  11        7.99        0.26      6.37 o 
   5   7  11        0.45       -1.65      5.57 o 
   6   7  11        3.11       -2.93      5.57 o 
   7   7  11       67.49       59.17     12.44 o 
   3   8  11        1.00       -4.78      7.18 o 
   4   8  11        4.79        0.51      3.79 o 
   5   8  11       16.67        9.84      6.65 o 
   1  -6  12       43.09       40.01     13.60 o 
  -1  -5  12       78.27       80.28     14.95 o 
   0  -5  12       51.49       51.74     12.01 o 
   1  -5  12        0.29        0.46     10.62 o 
   2  -5  12      154.60      188.18     39.63 o 
   3  -5  12        8.66        3.96      9.00 o 
   4  -5  12      147.37      154.21     16.15 o 
  -1  -4  12        0.33       -0.32      8.61 o 
   0  -4  12       58.29       53.19     11.61 o 
   1  -4  12       89.51       85.46     13.90 o 
   2  -4  12       12.03       23.65      9.90 o 
   3  -4  12      284.64      320.62     19.55 o 
   4  -4  12        0.21        1.06      7.83 o 
   5  -4  12      236.94      248.34     15.33 o 
  -2  -3  12        0.22       -3.30      6.76 o 
  -1  -3  12      114.74      107.81     11.45 o 
   0  -3  12        7.40       16.12     12.72 o 
   1  -3  12       27.35        5.72     11.33 o 
   2  -3  12      135.75      132.05     19.28 o 
   3  -3  12       52.66       36.63     13.05 o 
   4  -3  12      179.75      184.72     18.69 o 
   5  -3  12        6.37       10.74      8.84 o 
   6  -3  12       64.76       59.99     12.34 o 
  -2  -2  12       10.74        6.13      8.83 o 
  -1  -2  12       36.80       15.82      9.52 o 
   0  -2  12      265.59      287.33     18.15 o 
   1  -2  12      103.86      110.73     10.62 o 
   2  -2  12      193.83      186.32     12.34 o 
   3  -2  12      138.92      153.13     11.52 o 
   4  -2  12      152.93      154.10     13.36 o 
   5  -2  12       29.79       19.99      9.14 o 
   6  -2  12        0.16        4.32      6.41 o 
  -2  -1  12       13.78       11.85      8.89 o 
  -1  -1  12       64.16       67.97     10.62 o 
   0  -1  12       11.92        5.26      9.89 o 
   1  -1  12      323.52      306.90     14.61 o 
   2  -1  12        6.53        9.87      7.77 o 
   3  -1  12      498.96      522.90     27.70 o 
   4  -1  12       17.83        7.95     13.17 o 
   5  -1  12      116.30      109.20     12.19 o 
   6  -1  12        5.16        4.74      7.50 o 
   7  -1  12        0.53       -1.21     11.28 o 
  -2   0  12       19.22       19.11      9.12 o 
  -1   0  12       73.13       65.77     11.77 o 
   0   0  12      238.25      235.43     27.54 o 
   1   0  12       22.26       21.54     12.28 o 
   2   0  12      156.29      150.06     19.39 o 
   3   0  12       21.93       24.83      8.59 o 
   4   0  12      107.71      107.34      9.31 o 
   5   0  12        3.70        9.06     10.26 o 
   6   0  12        4.57       12.97     10.51 o 
   7   0  12       34.35       34.71      9.12 o 
  -2   1  12       86.82       77.62     17.98 o 
  -1   1  12       65.13       90.42     13.10 o 
   0   1  12      174.43      180.72     16.76 o 
   1   1  12      130.67      148.25     13.33 o 
   2   1  12       91.53       98.64     16.22 o 
   3   1  12       54.94       65.79      9.27 o 
   4   1  12       11.24       -0.33      9.23 o 
   5   1  12        3.01       -1.11      4.80 o 
   6   1  12       86.82      102.97     10.82 o 
   7   1  12      130.41      144.29     12.10 o 
   8   1  12      218.33      253.83     29.28 o 
  -1   2  12      175.49      155.00     54.56 o 
   0   2  12       44.27       44.03     10.54 o 
   1   2  12      122.58      149.02     13.02 o 
   2   2  12        1.17       -1.91      7.65 o 
   3   2  12       38.79       31.26      7.96 o 
   4   2  12       15.85       20.13      6.08 o 
   5   2  12       85.83       93.27     12.75 o 
   6   2  12       15.75       25.62      6.25 o 
   7   2  12      324.54      379.34     29.08 o 
   8   2  12       61.02       57.14      9.31 o 
  -1   3  12        0.25        4.04      7.75 o 
   0   3  12       61.24       56.16     10.87 o 
   1   3  12        0.45        4.05      9.38 o 
   2   3  12      127.35      128.05     16.41 o 
   3   3  12       17.35       17.17      5.85 o 
   4   3  12        8.50       22.17      6.98 o 
   5   3  12        4.44        1.11      7.88 o 
   6   3  12      179.18      190.32     11.41 o 
   7   3  12        7.36        3.62      4.72 o 
   8   3  12       44.94       24.41      7.58 o 
   0   4  12       66.02       60.73     16.49 o 
   1   4  12       42.35       50.70      9.74 o 
   2   4  12       30.66       23.20      7.91 o 
   3   4  12       23.84       20.31      9.96 o 
   4   4  12       87.96      120.07     28.81 o 
   5   4  12       66.95       45.72     10.73 o 
   6   4  12       42.26       44.68      7.74 o 
   7   4  12      187.82      201.14     11.51 o 
   8   4  12       11.26       11.16     13.83 o 
   1   5  12        9.85       10.12     10.62 o 
   2   5  12        2.18        5.55      6.32 o 
   3   5  12      112.00      116.85     21.09 o 
   4   5  12       46.43       41.89     10.47 o 
   5   5  12      143.38      142.45     13.79 o 
   6   5  12        1.96       -0.71      4.74 o 
   7   5  12      136.87      126.20     27.69 o 
   2   6  12       46.41       37.28     11.32 o 
   3   6  12        3.62        2.47      5.31 o 
   4   6  12       16.01       26.77      6.87 o 
   5   6  12       80.63      102.45      7.22 o 
   6   6  12      264.15      256.39     20.82 o 
   7   6  12        6.64        6.57      9.27 o 
   4   7  12       15.69       35.58     10.35 o 
   5   7  12      176.47      201.86     14.46 o 
   1  -3  13        3.07       -0.63      6.16 o 
   2  -3  13       10.79       13.27      7.86 o 
   3  -3  13        6.77       -0.06      9.50 o 
   4  -3  13        1.52       -2.63      9.81 o 
   0  -2  13       27.62       29.77      9.05 o 
   1  -2  13       86.74       91.18     10.95 o 
   2  -2  13        8.93       24.59     10.74 o 
   3  -2  13       40.39       41.76     11.15 o 
   4  -2  13       14.98       16.26     11.24 o 
   5  -2  13       23.21       15.53      9.58 o 
   0  -1  13        2.06        5.08     11.97 o 
   1  -1  13        3.76        4.20     11.28 o 
   2  -1  13       29.76       29.15     14.11 o 
   3  -1  13        1.75       12.58     12.28 o 
   4  -1  13      150.08      161.92     20.58 o 
   5  -1  13      138.69      133.01     16.84 o 
   0   0  13       10.10        2.51      6.51 o 
   1   0  13      102.93      122.80     25.14 o 
   2   0  13        6.25        5.49      6.38 o 
   3   0  13      116.93      122.11     10.91 o 
   4   0  13       18.24       16.79      7.12 o 
   5   0  13       10.98        7.61      8.01 o 
   6   0  13      173.67      200.72     21.00 o 
   0   1  13        1.10        6.81      8.67 o 
   1   1  13       69.61      101.52     25.41 o 
   2   1  13       67.73       68.50      9.46 o 
   3   1  13       12.18        9.44      7.64 o 
   4   1  13      115.40      111.40     20.78 o 
   5   1  13       59.24       63.01      8.70 o 
   6   1  13       28.12       30.36      7.59 o 
   1   2  13       55.21       55.36     11.04 o 
   2   2  13        6.96       11.56      7.93 o 
   3   2  13        2.67        7.47      6.13 o 
   4   2  13       32.56       27.96      7.19 o 
   5   2  13        4.49       -5.86      6.77 o 
   6   2  13       23.71       22.62     10.78 o 
   1   3  13       26.82       25.26      9.59 o 
   2   3  13       36.28       29.91      9.38 o 
   3   3  13        0.24        7.40     10.02 o 
   4   3  13       17.48       17.75      7.67 o 
   5   3  13      107.73      121.48      9.34 o 
   6   3  13       68.09       44.88      8.87 o 
   2   4  13        0.61       -7.30      7.55 o 
   3   4  13        3.33       -3.03      5.35 o 
   4   4  13       21.43       19.99      6.35 o 
   5   4  13      147.66      117.04     10.88 o 
                                                 
